# Supplementary material for: 2-Acetyl­pyridinium 3-amino-2-chloro­pyridinium tetra­chloridocobaltate(II)
Source: Acta Crystallogr Sect E Struct Rep Online. 2009 Jan 10;65(Pt 2):m175–6. doi: 10.1107/S1600536809000713 (PMC2968359; doi:10.1107/S1600536809000713)
Supplement: Supplementary file 1 [file e-65-0m175-sup1.cif]

##############################################################################
###                                                                        ###
###        Electronic paper (Acta Crystallographica Section E)             ###
###                                                                        ###
##############################################################################
#                                                                            #
# This CIF contains the data in a paper accepted for publication in Acta     #
# Crystallographica Section E. It conforms to the requirements of Notes      #
# for Authors for Section E, and has been peer reviewed under the auspices   #
# of the IUCr Commission on Journals.                                        #
#                                                                            #
# Full details of the Crystallographic Information File format               #
# are given in the paper "The Crystallographic Information File (CIF):       #
# a New Standard Archive File for Crystallography" by S. R. Hall, F. H.      #
# Allen and I. D. Brown [Acta Cryst. (1991), A47, 655-685].                  #
#                                                                            #
# The current version of the core CIF dictionary is obtainable from          #
# ftp://ftp.iucr.org/pub/cif_core.dic. The current version number is 2.4.    #
#                                                                            #
# Software is freely available for graphical display of the structure(s) in  #
# this CIF.  For information consult the CIF home page http://www.iucr.org/  #
# cif/home.html                                                              #
#                                                                            #
# This file may be used for bona fide research purposes within the           #
# scientific community so long as proper attribution is given to the journal # 
# article from which it was obtained.                                        #
#                                                                            #
##############################################################################
                                             
data_I
_audit_creation_method     SHELXL-97
_chemical_name_systematic
;
2-Acetylpyridinium 3-amino-2-chloropyridinium tetrachloridocobaltate(II)
;
_chemical_name_common     ?
_chemical_formula_moiety     'C5 H6 Cl N2 +, C7 H8 N O +, Cl4 Co 2-'
_chemical_formula_sum     'C12 H14 Cl5 Co N3 O'
_chemical_formula_iupac     '(C5 H6 Cl N2) (C7 H8 N O) [Co Cl4]'
_chemical_formula_weight     452.44
_chemical_melting_point     ?
_symmetry_cell_setting     triclinic
_symmetry_space_group_name_H-M     'P -1'
_symmetry_space_group_name_Hall     '-P 1'
loop_
    _symmetry_equiv_pos_as_xyz
    'x, y, z'
    '-x, -y, -z'
_cell_length_a     7.3255(5)
_cell_length_b     8.3188(5)
_cell_length_c     16.2657(11)
_cell_angle_alpha     89.114(5)
_cell_angle_beta     82.806(5)
_cell_angle_gamma     64.145(6)
_cell_volume     884.13(10)
_cell_formula_units_Z     2
_cell_measurement_reflns_used     7316
_cell_measurement_theta_min     3
_cell_measurement_theta_max     25
_cell_measurement_temperature     100.0(10)
_exptl_crystal_description     plate
_exptl_crystal_colour     blue
_exptl_crystal_size_max     0.4
_exptl_crystal_size_mid     0.15
_exptl_crystal_size_min     0.1
_exptl_crystal_density_diffrn     1.700
_exptl_crystal_density_meas     .
_exptl_crystal_density_method     'not measured'
_exptl_crystal_F_000     454
_exptl_absorpt_coefficient_mu     1.728
_exptl_absorpt_correction_type     'multi-scan'
_exptl_absorpt_process_details     '(CrysAlis RED; Oxford Diffraction, 2007)'
_exptl_absorpt_correction_T_min     0.616
_exptl_absorpt_correction_T_max     0.841
_exptl_special_details
;
;
_diffrn_ambient_temperature     100(2)
_diffrn_radiation_type     MoK\a
_diffrn_radiation_wavelength     0.71073
_diffrn_radiation_source     'fine-focus sealed tube'
_diffrn_radiation_monochromator     graphite
_diffrn_measurement_device_type     'Kuma KM-4-CCD four-circle'
_diffrn_measurement_method     \w
_diffrn_detector_area_resol_mean     8.1929
_diffrn_reflns_number     10954
_diffrn_reflns_av_R_equivalents     0.0188
_diffrn_reflns_av_sigmaI/netI     0.0219
_diffrn_reflns_theta_min     2.72
_diffrn_reflns_theta_max     27.00
_diffrn_reflns_theta_full     25.00
_diffrn_measured_fraction_theta_max     0.981
_diffrn_measured_fraction_theta_full     0.999
_diffrn_reflns_limit_h_min     -9
_diffrn_reflns_limit_h_max     9
_diffrn_reflns_limit_k_min     -10
_diffrn_reflns_limit_k_max     10
_diffrn_reflns_limit_l_min     -20
_diffrn_reflns_limit_l_max     19
_refine_special_details
;
Refinement of <i>F</i>^2^ against ALL reflections. The weighted <i>R</i>-factor
<i>wR</i> and goodness of fit <i>S</i> are based on <i>F</i>^2^, conventional
<i>R</i>-factors <i>R</i> are based on <i>F</i>, with <i>F</i> set to zero for
negative <i>F</i>^2^. The threshold expression of <i>F</i>^2^ >
\s(<i>F</i>^2^) is used only for calculating <i>R</i>-factors(gt) <i>etc</i>.
and is not relevant to the choice of reflections for refinement.
<i>R</i>-factors based on <i>F</i>^2^ are statistically about twice as large
as those based on <i>F</i>, and <i>R</i>- factors based on ALL data will be
even larger.
;
_reflns_number_total     3798
_reflns_number_gt     3470
_reflns_threshold_expression     I>2\s(I)
_refine_ls_structure_factor_coef     Fsqd
_refine_ls_matrix_type     full
_refine_ls_R_factor_all     0.0354
_refine_ls_R_factor_gt     0.0310
_refine_ls_wR_factor_gt     0.0639
_refine_ls_wR_factor_ref     0.0648
_refine_ls_goodness_of_fit_ref     1.241
_refine_ls_restrained_S_all     1.241
_refine_ls_number_reflns     3798
_refine_ls_number_parameters     216
_refine_ls_number_restraints     0
_refine_ls_hydrogen_treatment     mixed
_refine_ls_weighting_scheme     calc
_refine_ls_weighting_details
         'calc w=1/[\s^2^(Fo^2^)+(0.0083P)^2^+1.4737P] where P=(Fo^2^+2Fc^2^)/3'
_atom_sites_solution_hydrogens     difmap
_atom_sites_solution_primary     direct
_atom_sites_solution_secondary     difmap
_refine_ls_shift/su_max     ?
_refine_ls_shift/su_max_lt     0.001
_refine_ls_shift/su_mean     0.000
_refine_diff_density_max     0.695
_refine_diff_density_min     -0.357
_refine_ls_extinction_method     none
_refine_ls_extinction_coef     .
loop_
    _atom_type_symbol
    _atom_type_description
    _atom_type_scat_dispersion_real
    _atom_type_scat_dispersion_imag
    _atom_type_scat_source
    'C' 'C' 0.0033 0.0016
                         'International Tables Vol C Tables 4.2.6.8 and 6.1.1.4'
    'H' 'H' 0.0000 0.0000
                         'International Tables Vol C Tables 4.2.6.8 and 6.1.1.4'
    'N' 'N' 0.0061 0.0033
                         'International Tables Vol C Tables 4.2.6.8 and 6.1.1.4'
    'O' 'O' 0.0106 0.0060
                         'International Tables Vol C Tables 4.2.6.8 and 6.1.1.4'
    'Cl' 'Cl' 0.1484 0.1585
                         'International Tables Vol C Tables 4.2.6.8 and 6.1.1.4'
    'Co' 'Co' 0.3494 0.9721
                         'International Tables Vol C Tables 4.2.6.8 and 6.1.1.4'
_computing_data_collection     'CrysAlis CCD (Oxford Diffraction, 2007)'
_computing_cell_refinement     'CrysAlis RED (Oxford Diffraction, 2007)'
_computing_data_reduction     'CrysAlis RED (Oxford Diffraction, 2007)'
_computing_structure_solution     'SHELXS97 (Sheldrick, 2008)'
_computing_structure_refinement     'SHELXL97 (Sheldrick, 2008)'
_computing_molecular_graphics
                   'Stereochemical Workstation Operation Manual (Siemens, 1989)'
_computing_publication_material     'SHELXL97 (Sheldrick, 2008)'
loop_
    _atom_site_type_symbol
    _atom_site_label
    _atom_site_fract_x
    _atom_site_fract_y
    _atom_site_fract_z
    _atom_site_U_iso_or_equiv
    _atom_site_adp_type
    _atom_site_calc_flag
    _atom_site_refinement_flags
    _atom_site_occupancy
    _atom_site_disorder_assembly
    _atom_site_disorder_group
    Co Co1 0.88393(5) 0.59259(4) 0.24288(2) 0.01220(9) Uani d . 1 . .
    Cl Cl1 1.00305(9) 0.37850(8) 0.33709(4) 0.01584(13) Uani d . 1 . .
    Cl Cl2 0.70499(9) 0.51487(8) 0.15843(4) 0.01614(13) Uani d . 1 . .
    Cl Cl3 1.15608(9) 0.60998(8) 0.16588(4) 0.01751(13) Uani d . 1 . .
    Cl Cl4 0.66564(10) 0.86213(8) 0.30354(4) 0.01991(14) Uani d . 1 . .
    N N1A 0.5900(3) 1.1877(3) -0.05439(15) 0.0177(5) Uani d . 1 . .
    H H1A 0.542(5) 1.229(4) -0.098(2) 0.026(9) Uiso d . 1 . .
    C C2A 0.7364(4) 1.0189(3) -0.06482(16) 0.0175(5) Uani d . 1 . .
    Cl Cl2A 0.82058(10) 0.92797(9) -0.16337(4) 0.02218(15) Uani d . 1 . .
    C C3A 0.8134(4) 0.9213(3) 0.00390(16) 0.0161(5) Uani d . 1 . .
    N N31A 0.9566(4) 0.7490(3) -0.00534(16) 0.0236(5) Uani d . 1 . .
    H H31A 1.011(5) 0.705(4) -0.058(2) 0.033(9) Uiso d . 1 . .
    H H31B 1.015(5) 0.690(4) 0.042(2) 0.032(9) Uiso d . 1 . .
    C C4A 0.7311(4) 1.0089(4) 0.08237(17) 0.0186(5) Uani d . 1 . .
    H H4A 0.7798 0.9479 0.1307 0.022 Uiso calc R 1 . .
    C C5A 0.5794(4) 1.1834(4) 0.08995(17) 0.0209(6) Uani d . 1 . .
    H H5A 0.5254 1.2408 0.1434 0.025 Uiso calc R 1 . .
    C C6A 0.5065(4) 1.2742(4) 0.02109(18) 0.0198(6) Uani d . 1 . .
    H H6A 0.4014 1.3933 0.0259 0.024 Uiso calc R 1 . .
    N N1B 0.7520(3) 0.5002(3) 0.51335(13) 0.0148(4) Uani d . 1 . .
    H H1B 0.844(5) 0.447(4) 0.470(2) 0.032(9) Uiso d . 1 . .
    C C2B 0.7401(4) 0.4099(3) 0.58207(15) 0.0148(5) Uani d . 1 . .
    C C21B 0.9013(4) 0.2182(3) 0.57886(16) 0.0162(5) Uani d . 1 . .
    O O21B 1.0417(3) 0.1707(3) 0.52259(12) 0.0222(4) Uani d . 1 . .
    C C22B 0.8761(4) 0.1020(4) 0.64563(17) 0.0210(6) Uani d . 1 . .
    H H22A 0.9764 -0.0222 0.6320 0.029 Uiso calc R 1 . .
    H H22B 0.7376 0.1102 0.6503 0.029 Uiso calc R 1 . .
    H H22C 0.8978 0.1416 0.6985 0.029 Uiso calc R 1 . .
    C C3B 0.5901(4) 0.4969(4) 0.64742(16) 0.0176(5) Uani d . 1 . .
    H H3B 0.5773 0.4356 0.6959 0.021 Uiso calc R 1 . .
    C C4B 0.4563(4) 0.6782(4) 0.64097(17) 0.0201(6) Uani d . 1 . .
    H H4B 0.3530 0.7407 0.6857 0.024 Uiso calc R 1 . .
    C C5B 0.4745(4) 0.7655(4) 0.56984(17) 0.0198(6) Uani d . 1 . .
    H H5B 0.3839 0.8878 0.5653 0.024 Uiso calc R 1 . .
    C C6B 0.6263(4) 0.6729(3) 0.50503(17) 0.0179(5) Uani d . 1 . .
    H H6B 0.6410 0.7308 0.4556 0.022 Uiso calc R 1 . .
loop_
    _atom_site_aniso_label
    _atom_site_aniso_U_11
    _atom_site_aniso_U_22
    _atom_site_aniso_U_33
    _atom_site_aniso_U_12
    _atom_site_aniso_U_13
    _atom_site_aniso_U_23
    Co1 0.01261(16) 0.01326(16) 0.01084(17) -0.00584(13) -0.00127(12)
                                                                     0.00103(13)
    Cl1 0.0180(3) 0.0160(3) 0.0126(3) -0.0066(2) -0.0024(2) 0.0034(2)
    Cl2 0.0149(3) 0.0185(3) 0.0152(3) -0.0069(2) -0.0039(2) -0.0007(2)
    Cl3 0.0151(3) 0.0224(3) 0.0162(3) -0.0097(2) -0.0007(2) 0.0032(2)
    Cl4 0.0213(3) 0.0151(3) 0.0190(3) -0.0047(2) 0.0003(2) -0.0023(2)
    N1A 0.0163(11) 0.0158(11) 0.0217(12) -0.0073(9) -0.0041(9) 0.0036(9)
    C2A 0.0176(12) 0.0193(13) 0.0167(13) -0.0099(10) 0.0010(10) 0.0011(10)
    Cl2A 0.0260(3) 0.0232(3) 0.0140(3) -0.0083(3) -0.0004(2) 0.0017(2)
    C3A 0.0156(12) 0.0185(13) 0.0174(13) -0.0105(10) -0.0020(10) 0.0037(10)
    N31A 0.0246(12) 0.0212(12) 0.0157(12) -0.0018(10) -0.0010(10) 0.0022(10)
    C4A 0.0201(13) 0.0201(13) 0.0172(13) -0.0106(11) -0.0019(10) 0.0023(11)
    C5A 0.0221(13) 0.0223(14) 0.0211(14) -0.0132(11) 0.0012(11) -0.0038(11)
    C6A 0.0190(13) 0.0161(13) 0.0300(15) -0.0122(11) -0.0072(11) 0.0051(11)
    N1B 0.0162(10) 0.0166(11) 0.0122(10) -0.0077(9) -0.0016(8) -0.0002(9)
    C2B 0.0160(12) 0.0197(13) 0.0131(12) -0.0114(10) -0.0038(10) 0.0004(10)
    C21B 0.0184(12) 0.0193(13) 0.0140(13) -0.0102(10) -0.0051(10) 0.0014(10)
    O21B 0.0212(10) 0.0225(10) 0.0173(10) -0.0051(8) -0.0007(8) 0.0025(8)
    C22B 0.0244(14) 0.0222(14) 0.0183(13) -0.0117(11) -0.0048(11) 0.0063(11)
    C3B 0.0177(12) 0.0256(14) 0.0138(12) -0.0133(11) -0.0021(10) 0.0009(11)
    C4B 0.0167(12) 0.0237(14) 0.0195(14) -0.0088(11) 0.0001(10) -0.0066(11)
    C5B 0.0196(13) 0.0175(13) 0.0231(14) -0.0083(11) -0.0046(11) -0.0021(11)
    C6B 0.0221(13) 0.0176(13) 0.0175(13) -0.0112(11) -0.0056(10) 0.0039(10)
_geom_special_details
;
All e.s.d.'s (except the e.s.d. in the dihedral angle between two l.s. planes)
are estimated using the full covariance matrix. The cell e.s.d.'s are taken
into account individually in the estimation of e.s.d.'s in distances, angles
and torsion angles; correlations between e.s.d.'s in cell parameters are only
used when they are defined by crystal symmetry. An approximate (isotropic)
treatment of cell e.s.d.'s is used for estimating e.s.d.'s involving l.s.
planes.
;
loop_
    _geom_bond_atom_site_label_1
    _geom_bond_atom_site_label_2
    _geom_bond_site_symmetry_2
    _geom_bond_distance
    _geom_bond_publ_flag
    Co1 Cl4 . 2.2593(7) ?
    Co1 Cl1 . 2.2751(7) ?
    Co1 Cl3 . 2.2771(7) ?
    Co1 Cl2 . 2.2893(7) ?
    N1A C2A . 1.341(3) ?
    N1A C6A . 1.362(4) ?
    N1A H1A . 0.84(3) ?
    C2A C3A . 1.399(4) ?
    C2A Cl2A . 1.705(3) ?
    C3A N31A . 1.354(3) ?
    C3A C4A . 1.406(4) ?
    N31A H31A . 0.90(4) ?
    N31A H31B . 0.96(4) ?
    C4A C5A . 1.386(4) ?
    C4A H4A . 0.9500 ?
    C5A C6A . 1.372(4) ?
    C5A H5A . 0.9500 ?
    C6A H6A . 0.9500 ?
    N1B C6B . 1.342(3) ?
    N1B C2B . 1.352(3) ?
    N1B H1B . 0.88(3) ?
    C2B C3B . 1.378(4) ?
    C2B C21B . 1.512(4) ?
    C21B O21B . 1.214(3) ?
    C21B C22B . 1.490(4) ?
    C22B H22A . 0.9800 ?
    C22B H22B . 0.9800 ?
    C22B H22C . 0.9800 ?
    C3B C4B . 1.406(4) ?
    C3B H3B . 0.9500 ?
    C4B C5B . 1.379(4) ?
    C4B H4B . 0.9500 ?
    C5B C6B . 1.388(4) ?
    C5B H5B . 0.9500 ?
    C6B H6B . 0.9500 ?
loop_
    _geom_angle_atom_site_label_1
    _geom_angle_atom_site_label_2
    _geom_angle_atom_site_label_3
    _geom_angle_site_symmetry_1
    _geom_angle_site_symmetry_3
    _geom_angle
    _geom_angle_publ_flag
    Cl4 Co1 Cl1 . . 112.35(3) ?
    Cl4 Co1 Cl3 . . 110.42(3) ?
    Cl1 Co1 Cl3 . . 108.54(3) ?
    Cl4 Co1 Cl2 . . 106.68(3) ?
    Cl1 Co1 Cl2 . . 109.10(3) ?
    Cl3 Co1 Cl2 . . 109.72(3) ?
    C2A N1A C6A . . 123.7(2) ?
    C2A N1A H1A . . 113(2) ?
    C6A N1A H1A . . 123(2) ?
    N1A C2A C3A . . 120.3(2) ?
    N1A C2A Cl2A . . 118.0(2) ?
    C3A C2A Cl2A . . 121.7(2) ?
    N31A C3A C2A . . 121.0(2) ?
    N31A C3A C4A . . 122.0(2) ?
    C2A C3A C4A . . 116.9(2) ?
    C3A N31A H31A . . 117(2) ?
    C3A N31A H31B . . 119(2) ?
    H31A N31A H31B . . 123(3) ?
    C5A C4A C3A . . 120.7(2) ?
    C5A C4A H4A . . 119.7 ?
    C3A C4A H4A . . 119.7 ?
    C6A C5A C4A . . 120.7(3) ?
    C6A C5A H5A . . 119.6 ?
    C4A C5A H5A . . 119.6 ?
    N1A C6A C5A . . 117.7(2) ?
    N1A C6A H6A . . 121.2 ?
    C5A C6A H6A . . 121.2 ?
    C6B N1B C2B . . 123.6(2) ?
    C6B N1B H1B . . 116(2) ?
    C2B N1B H1B . . 121(2) ?
    N1B C2B C3B . . 119.1(2) ?
    N1B C2B C21B . . 114.6(2) ?
    C3B C2B C21B . . 126.3(2) ?
    O21B C21B C22B . . 124.9(2) ?
    O21B C21B C2B . . 117.8(2) ?
    C22B C21B C2B . . 117.3(2) ?
    C21B C22B H22A . . 109.5 ?
    C21B C22B H22B . . 109.5 ?
    H22A C22B H22B . . 109.5 ?
    C21B C22B H22C . . 109.5 ?
    H22A C22B H22C . . 109.5 ?
    H22B C22B H22C . . 109.5 ?
    C2B C3B C4B . . 118.8(2) ?
    C2B C3B H3B . . 120.6 ?
    C4B C3B H3B . . 120.6 ?
    C5B C4B C3B . . 120.2(2) ?
    C5B C4B H4B . . 119.9 ?
    C3B C4B H4B . . 119.9 ?
    C4B C5B C6B . . 119.4(2) ?
    C4B C5B H5B . . 120.3 ?
    C6B C5B H5B . . 120.3 ?
    N1B C6B C5B . . 118.9(2) ?
    N1B C6B H6B . . 120.5 ?
    C5B C6B H6B . . 120.5 ?
loop_
    _geom_torsion_atom_site_label_1
    _geom_torsion_atom_site_label_2
    _geom_torsion_atom_site_label_3
    _geom_torsion_atom_site_label_4
    _geom_torsion_site_symmetry_1
    _geom_torsion_site_symmetry_2
    _geom_torsion_site_symmetry_3
    _geom_torsion_site_symmetry_4
    _geom_torsion
    _geom_torsion_publ_flag
    C6A N1A C2A C3A . . . . -0.5(4) ?
    C6A N1A C2A Cl2A . . . . 178.5(2) ?
    N1A C2A C3A N31A . . . . 177.9(2) ?
    Cl2A C2A C3A N31A . . . . -1.0(4) ?
    N1A C2A C3A C4A . . . . -0.3(4) ?
    Cl2A C2A C3A C4A . . . . -179.19(19) ?
    N31A C3A C4A C5A . . . . -177.7(3) ?
    C2A C3A C4A C5A . . . . 0.5(4) ?
    C3A C4A C5A C6A . . . . 0.0(4) ?
    C2A N1A C6A C5A . . . . 1.0(4) ?
    C4A C5A C6A N1A . . . . -0.8(4) ?
    C6B N1B C2B C3B . . . . 0.9(4) ?
    C6B N1B C2B C21B . . . . -178.2(2) ?
    N1B C2B C21B O21B . . . . 10.7(3) ?
    C3B C2B C21B O21B . . . . -168.3(2) ?
    N1B C2B C21B C22B . . . . -169.7(2) ?
    C3B C2B C21B C22B . . . . 11.3(4) ?
    N1B C2B C3B C4B . . . . -1.1(4) ?
    C21B C2B C3B C4B . . . . 177.9(2) ?
    C2B C3B C4B C5B . . . . 0.8(4) ?
    C3B C4B C5B C6B . . . . -0.2(4) ?
    C2B N1B C6B C5B . . . . -0.3(4) ?
    C4B C5B C6B N1B . . . . -0.1(4) ?
loop_
    _geom_hbond_atom_site_label_D
    _geom_hbond_atom_site_label_H
    _geom_hbond_atom_site_label_A
    _geom_hbond_site_symmetry_A
    _geom_hbond_distance_DH
    _geom_hbond_distance_HA
    _geom_hbond_distance_DA
    _geom_hbond_angle_DHA
    N1B H1B Cl1 . 0.88(3) 2.28(4) 3.126(2) 161(3)
    N1A H1A Cl2 2_675 0.84(3) 2.41(3) 3.127(2) 145(3)
    N31A H31A Cl2 2_765 0.90(4) 2.51(4) 3.323(3) 151(3)
    N31A H31B Cl3 . 0.96(4) 2.33(4) 3.267(3) 167(3)
    C6B H6B Cl4 . 0.95 2.71 3.647(3) 171.4
data_global
_journal_date_recd_electronic     2008-12-18
_journal_date_accepted     2009-01-07
_journal_name_full     'Acta Crystallographica, Section E'
_journal_year     2009
_journal_volume     65
_journal_issue      2
_journal_page_first     m175
_journal_page_last     m176
_journal_paper_category     QM
_journal_coeditor_code     LX2085
_publ_contact_author
;
Maciej Kubicki
Faculty of Chemistry
Adam Mickiewicz University
Grunwaldzka 6
60-780 Pozna\'n
Poland
;
_publ_contact_author_email     mkubicki@amu.edu.pl
_publ_section_title
;
2-Acetylpyridinium 3-amino-2-chloropyridinium tetrachloridocobaltate(II)
;
loop_
    _publ_author_name
    _publ_author_address
    'Adamski, Ariel'
;
Department of Chemistry
Adam Mickiewicz University
Grunwaldzka 6
60-780 Pozna\'n
Poland
;
    'Patroniak, Violetta'
;
Department of Chemistry
Adam Mickiewicz University
Grunwaldzka 6
60-780 Pozna\'n
Poland
;
    'Kubicki, Maciej'
;
Department of Chemistry
Adam Mickiewicz University
Grunwaldzka 6
60-780 Pozna\'n
Poland
;
_publ_section_synopsis     .
