# Supplementary material for: 2-Acetyl­pyridinium 3-amino-2-chloro­pyridinium tetra­chloridocobaltate(II)
Source: Acta Crystallogr Sect E Struct Rep Online. 2009 Jan 10;65(Pt 2):m175–6. doi: 10.1107/S1600536809000713 (PMC2968359; doi:10.1107/S1600536809000713)
Supplement: Supplementary file 2 [file e-65-0m175-Isup2.hkl]

#
# h,k,l, Fc-squared, Fo-squared, sigma(Fo-squared) and status flag
#
data_I
_shelx_title '    aaaa in P-1'
_shelx_refln_list_code          4
_shelx_F_calc_maximum      164.39
_exptl_crystal_F_000       454.00
_reflns_d_resolution_high  0.7828
 
loop_
 _symmetry_equiv_pos_as_xyz
 'x, y, z'
 '-x, -y, -z'
 
_cell_length_a     7.3255
_cell_length_b     8.3188
_cell_length_c    16.2657
_cell_angle_alpha  89.114
_cell_angle_beta   82.806
_cell_angle_gamma  64.145
 
_shelx_F_squared_multiplier     1.000
 
loop_
 _refln_index_h
 _refln_index_k
 _refln_index_l
 _refln_F_squared_calc
 _refln_F_squared_meas
 _refln_F_squared_sigma
 _refln_observed_status
   1   0   0     2540.97     2519.99     21.04 o
   2   0   0       80.36       79.20      1.76 o
   3   0   0       67.51       88.75      2.19 o
   4   0   0      336.86      313.05      4.99 o
   5   0   0      218.99      234.61      7.22 o
   6   0   0      494.20      488.15      8.38 o
   7   0   0     1053.92     1075.43     19.95 o
   8   0   0      136.92      134.33     19.19 o
  -7   1   0      550.25      561.62     15.52 o
  -6   1   0      230.03      220.91      7.46 o
  -5   1   0       69.44       75.21      4.23 o
  -4   1   0     1535.49     1548.25     16.60 o
  -3   1   0        1.84        5.66      1.92 o
  -2   1   0        2.68        7.30      1.76 o
  -1   1   0       91.09       96.98      2.37 o
   0   1   0     3275.99     3405.89     25.08 o
   1   1   0     2379.88     2091.67    470.98 o
   2   1   0     1443.74     1426.12     11.98 o
   3   1   0        8.50        6.55      1.13 o
   4   1   0     1036.99     1032.41     10.63 o
   5   1   0     1672.88     1656.30     12.56 o
   6   1   0       49.48       53.41      3.75 o
   7   1   0     1271.72     1253.26     19.96 o
   8   1   0      229.21      237.66     24.62 o
  -7   2   0     2716.16     2713.45     28.31 o
  -6   2   0      252.27      261.06      9.54 o
  -5   2   0      459.43      487.10     10.80 o
  -4   2   0      233.26      264.64      5.96 o
  -3   2   0     1741.15     1705.32     10.76 o
  -2   2   0     6778.31     6881.22     20.75 o
  -1   2   0     2323.34     2394.93     14.28 o
   0   2   0     1831.00     1850.56      9.15 o
   1   2   0       32.23       32.37      1.39 o
   2   2   0     9801.51    10121.86     22.12 o
   3   2   0     1359.53     1522.31     16.91 o
   4   2   0      402.82      404.94      5.39 o
   5   2   0        0.80        7.74      2.35 o
   6   2   0      844.51      820.48     14.65 o
   7   2   0      511.61      512.75     13.30 o
   8   2   0       52.24       94.54     12.61 o
  -6   3   0       15.16       11.51      5.59 o
  -5   3   0       12.47       20.68      5.82 o
  -4   3   0       49.26       53.24      5.56 o
  -3   3   0       37.45       34.18      3.21 o
  -2   3   0     1125.92     1142.02     21.52 o
  -1   3   0     5073.81     4864.61     36.95 o
   0   3   0      417.50      385.47      6.82 o
   1   3   0       23.67       28.83      1.97 o
   2   3   0        3.26        5.07      1.24 o
   3   3   0     4435.71     4529.59     14.90 o
   4   3   0      156.69      224.91      6.38 o
   5   3   0     1203.18     1148.89     17.35 o
   6   3   0     1000.73      989.42     18.48 o
   7   3   0       49.34       59.86      6.33 o
   8   3   0     1679.91     1646.64     32.15 o
   9   3   0      101.51      101.19     11.74 o
  -6   4   0       37.81       39.58      6.84 o
  -5   4   0      191.98      213.42      9.40 o
  -4   4   0        0.61        4.55      2.46 o
  -3   4   0        6.35       12.54      3.57 o
  -2   4   0      338.39      343.67      7.17 o
  -1   4   0     1908.84     1849.55     25.81 o
   0   4   0     1658.88     1587.26     15.18 o
   1   4   0     4083.20     4215.66     21.70 o
   2   4   0       36.24       32.46      2.00 o
   3   4   0      608.87      557.89      9.06 o
   4   4   0     9905.75    10023.61     40.66 o
   5   4   0      118.79      118.90      6.75 o
   6   4   0     4268.70     4183.37     58.13 o
   7   4   0      583.49      545.03     12.92 o
   8   4   0      846.55      868.86     15.86 o
   9   4   0      191.26      196.20      9.54 o
  -5   5   0        4.74       41.54     10.43 o
  -4   5   0      769.46      713.93     14.88 o
  -3   5   0      133.94      151.49      6.58 o
  -2   5   0     2421.15     2422.31     25.23 o
  -1   5   0     2606.11     2560.80     42.08 o
   0   5   0      867.32      841.38     19.36 o
   1   5   0     1628.70     1716.55     13.28 o
   2   5   0        0.04        3.10      2.17 o
   3   5   0      317.09      307.57      4.50 o
   4   5   0        9.04       14.98      2.06 o
   5   5   0        0.89        0.00      1.39 o
   6   5   0        6.69       16.87      4.47 o
   7   5   0      497.48      450.72     16.91 o
   8   5   0      295.52      287.58     14.44 o
   9   5   0      598.38      570.67     14.32 o
  -4   6   0       90.79       75.26      7.14 o
  -3   6   0     1901.40     1882.85     20.05 o
  -2   6   0      102.34       99.95      6.43 o
  -1   6   0     3323.57     3258.47     25.10 o
   0   6   0      318.39      293.36      7.95 o
   1   6   0      609.78      601.29      8.67 o
   2   6   0     1182.27     1206.67     13.77 o
   3   6   0     2886.08     2959.39     29.27 o
   4   6   0     1751.69     1718.25     18.53 o
   5   6   0        1.92        6.72      3.09 o
   6   6   0      623.29      609.59     13.36 o
   7   6   0       95.65      105.72      7.52 o
   8   6   0       55.82       96.65      8.22 o
   9   6   0      113.75      104.92      8.89 o
  -3   7   0       66.66       69.99      5.95 o
  -2   7   0        4.15       18.13      5.41 o
  -1   7   0       21.41       33.41      6.27 o
   0   7   0       65.38       56.02      5.42 o
   1   7   0       34.20       28.97      4.21 o
   2   7   0       47.93       53.67      4.32 o
   3   7   0      729.25      715.06     28.37 o
   4   7   0      253.48      262.72     11.05 o
   5   7   0      550.32      544.42     10.48 o
   6   7   0      122.97      117.63      8.22 o
   7   7   0      951.17      933.60     17.88 o
   8   7   0        1.34        6.42      5.61 o
  -2   8   0       63.64       70.08      6.29 o
  -1   8   0       20.56       29.43      5.65 o
   0   8   0      589.74      576.44     12.70 o
   1   8   0       60.15       60.68      5.43 o
   2   8   0      277.15      305.83     19.92 o
   3   8   0       41.48       30.99     10.75 o
   4   8   0        4.52        7.23      6.25 o
   5   8   0       49.81       38.95      7.35 o
   6   8   0      804.13      843.34     30.40 o
   7   8   0     1101.60     1084.78     36.25 o
   8   8   0     1448.57     1439.94     44.00 o
   0   9   0      952.14      955.63     15.74 o
   1   9   0      304.44      342.04     22.80 o
   2   9   0     1046.61     1037.27     36.10 o
   3   9   0      161.85      184.99     17.45 o
   4   9   0      292.83      280.43     11.00 o
   5   9   0      202.52      198.23     16.29 o
   6   9   0      352.51      373.40     23.01 o
   7   9   0     1100.58     1121.69     39.36 o
   2  10   0        3.76        0.00      4.83 o
   3  10   0      865.78      910.74     25.27 o
   4  10   0      113.36      120.10     15.67 o
   5  10   0       39.61       44.45      8.88 o
   6  10   0      146.10      121.88     15.33 o
  -6 -10   1      186.46      199.77     18.95 o
  -5 -10   1      365.38      339.23     16.22 o
  -4 -10   1        9.29       18.06     12.35 o
  -3 -10   1      360.05      394.13     24.79 o
  -2 -10   1      516.62      511.77     29.18 o
  -7  -9   1       10.52       30.73     11.96 o
  -6  -9   1      996.36      983.17     35.54 o
  -5  -9   1        2.65        1.85     13.81 o
  -4  -9   1      491.24      485.56     16.93 o
  -3  -9   1        1.32        7.91      7.00 o
  -2  -9   1      682.41      671.33     20.98 o
  -1  -9   1     1052.46     1009.13     29.59 o
   0  -9   1       59.38       60.13      6.27 o
   1  -9   1      318.10      311.76     12.84 o
  -8  -8   1        3.78       16.67     12.53 o
  -7  -8   1        3.10        0.74     11.69 o
  -6  -8   1      210.24      234.78     18.33 o
  -5  -8   1       14.99       57.07      8.42 o
  -4  -8   1      234.26      242.33     11.80 o
  -3  -8   1     1266.28     1293.81     19.57 o
  -2  -8   1      259.88      242.47     17.62 o
  -1  -8   1      118.21      111.58      6.36 o
   0  -8   1      904.84      884.01     13.89 o
   1  -8   1      135.59      145.82      7.33 o
   2  -8   1      183.50      176.68      8.77 o
  -8  -7   1     1274.72     1292.87     40.90 o
  -7  -7   1       36.12       26.43     10.13 o
  -6  -7   1       24.41       22.61      6.02 o
  -5  -7   1      146.54      172.68      7.44 o
  -4  -7   1      465.99      484.87     14.25 o
  -3  -7   1     1896.15     1972.12     26.70 o
  -2  -7   1      175.41      194.10     10.19 o
  -1  -7   1       45.11       48.89      5.47 o
   0  -7   1      217.31      208.13      6.63 o
   1  -7   1      692.47      730.92     13.89 o
   2  -7   1      397.27      387.02     10.57 o
   3  -7   1      243.28      223.44      9.78 o
  -9  -6   1      302.76      325.15     13.09 o
  -8  -6   1        1.36        4.41      6.09 o
  -7  -6   1      398.23      397.18     11.99 o
  -6  -6   1      134.43      133.86      7.06 o
  -5  -6   1        7.81       10.89      3.07 o
  -4  -6   1      888.54      885.20     13.40 o
  -3  -6   1     6544.32     6500.33     43.58 o
  -2  -6   1      182.86      203.39      4.93 o
  -1  -6   1      767.60      764.86     10.72 o
   0  -6   1        6.34       14.36      4.00 o
   1  -6   1       43.52       58.15      5.40 o
   2  -6   1      334.35      330.31      9.73 o
   3  -6   1      240.50      268.91      9.75 o
   4  -6   1      314.77      318.38     11.46 o
  -9  -5   1       23.95       27.74      5.88 o
  -8  -5   1        8.01       17.71      5.74 o
  -7  -5   1       40.69       29.52      5.70 o
  -6  -5   1        3.70       17.42      4.60 o
  -5  -5   1      378.27      392.28      7.63 o
  -4  -5   1      931.23      933.22      9.53 o
  -3  -5   1     3610.61     3709.65     23.57 o
  -2  -5   1     5206.10     5166.60     30.21 o
  -1  -5   1     3403.92     3488.56     18.00 o
   0  -5   1       52.89       74.09      5.08 o
   1  -5   1       10.85       18.40      3.87 o
   2  -5   1      101.88      103.50      5.30 o
   3  -5   1      248.21      201.72      6.38 o
   4  -5   1      711.27      694.72     23.10 o
   5  -5   1        1.09        8.17      6.20 o
  -9  -4   1      130.27      138.15      9.61 o
  -8  -4   1      674.88      714.96     26.03 o
  -7  -4   1      308.92      313.35     10.54 o
  -6  -4   1       12.55       13.87      4.45 o
  -5  -4   1      935.50      953.50     11.51 o
  -4  -4   1     1193.66     1285.05     14.02 o
  -3  -4   1     1210.44     1204.50     15.38 o
  -2  -4   1      531.25      531.99      5.31 o
  -1  -4   1      215.88      256.92      5.39 o
   0  -4   1     7614.26     7426.43     67.59 o
   1  -4   1     1010.24      940.84     11.30 o
   2  -4   1       21.03       24.57      3.40 o
   3  -4   1        2.76        6.72      3.47 o
   4  -4   1      648.96      658.90     13.14 o
   5  -4   1      141.41      148.04      8.41 o
   6  -4   1      181.98      175.88      9.29 o
  -9  -3   1       54.86       67.98     11.42 o
  -8  -3   1       20.64       29.71      5.51 o
  -7  -3   1       18.36       22.08      6.42 o
  -6  -3   1        3.00        8.63      5.49 o
  -5  -3   1      890.05      839.40     38.11 o
  -4  -3   1     8710.34     9071.67     28.81 o
  -3  -3   1        0.85        2.74      2.21 o
  -2  -3   1      235.69      229.84      4.23 o
  -1  -3   1     1320.42     1337.46      7.83 o
   0  -3   1     1338.49     1385.72     18.74 o
   1  -3   1       13.81       10.50      3.76 o
   2  -3   1      152.15      146.73      4.85 o
   3  -3   1      220.42      251.27      5.45 o
   4  -3   1      164.87      178.68      7.95 o
   5  -3   1     1495.15     1547.59     22.01 o
   6  -3   1       85.93       85.90      7.17 o
  -8  -2   1       27.46       29.96      8.61 o
  -7  -2   1      491.15      495.51     14.54 o
  -6  -2   1      198.64      200.42      8.21 o
  -5  -2   1      125.36      113.84      3.74 o
  -4  -2   1     3580.70     3561.01     25.35 o
  -3  -2   1     5630.11     5473.00     16.44 o
  -2  -2   1    13949.65    14618.73     75.62 o
  -1  -2   1      846.75      891.03      8.21 o
   0  -2   1     2436.58     2402.35     24.37 o
   1  -2   1     2780.10     2878.17     32.26 o
   2  -2   1      215.35      176.60      4.42 o
   3  -2   1     4961.70     4884.11     23.36 o
   4  -2   1      801.93      817.86     10.25 o
   5  -2   1     1640.07     1687.37     22.49 o
   6  -2   1      265.85      276.37     12.18 o
   7  -2   1       55.77       55.31      6.60 o
  -8  -1   1       32.41       24.12      8.50 o
  -7  -1   1      187.51      178.85      9.42 o
  -6  -1   1      667.89      639.87     11.06 o
  -5  -1   1     2252.25     2217.54     16.32 o
  -4  -1   1     5599.05     5752.20     21.04 o
  -3  -1   1      517.82      529.68      5.60 o
  -2  -1   1     1340.03     1444.29     30.53 o
  -1  -1   1       91.73      107.34      1.93 o
   0  -1   1        2.48        5.05      1.99 o
   1  -1   1     3688.75     3696.31     35.00 o
   2  -1   1       20.77       14.74      1.70 o
   3  -1   1      273.74      266.26      4.33 o
   4  -1   1     2498.61     2491.35     20.35 o
   5  -1   1     3472.34     3454.67     22.18 o
   6  -1   1      123.34      117.38      6.59 o
   7  -1   1      115.66      122.74     10.29 o
  -8   0   1       40.13       62.58     11.01 o
  -7   0   1      406.03      421.10     13.70 o
  -6   0   1     1287.82     1248.60     12.87 o
  -5   0   1        0.60       12.50      3.74 o
  -4   0   1     3396.47     3325.95     20.10 o
  -3   0   1     2579.99     2546.15     13.48 o
  -2   0   1        4.86       15.17      3.37 o
  -1   0   1     1027.28     1173.13      7.76 o
   1   0   1      186.91      120.43     34.59 o
   2   0   1     5357.07     5421.24     18.35 o
   3   0   1      339.60      388.57      3.79 o
   4   0   1     2266.23     2231.04     10.65 o
   5   0   1       10.13       20.96      2.80 o
   6   0   1      774.21      778.78     15.97 o
   7   0   1        3.48       10.05      6.80 o
   8   0   1     1126.55     1089.11     26.48 o
  -7   1   1       96.65       88.09      7.27 o
  -6   1   1     1437.96     1447.31     22.67 o
  -5   1   1        1.82        1.73      2.81 o
  -4   1   1      263.77      277.46      6.55 o
  -3   1   1      216.73      197.82      3.79 o
  -2   1   1      830.96      737.31      6.54 o
  -1   1   1     1558.28     1529.38      6.48 o
   0   1   1     6880.21     5197.79    869.78 o
   1   1   1      491.04      496.56     21.94 o
   2   1   1    20254.09    19874.73     60.68 o
   3   1   1      240.46      217.31      2.66 o
   4   1   1     1217.16     1216.50      7.98 o
   5   1   1       94.15      106.75      3.47 o
   6   1   1      389.86      407.24      7.79 o
   7   1   1      162.48      165.65      8.03 o
   8   1   1      476.07      523.99     27.37 o
  -7   2   1       46.24       52.33      6.74 o
  -6   2   1     1182.35     1184.82     16.12 o
  -5   2   1      129.36      125.11      5.31 o
  -4   2   1       36.01       31.15      3.39 o
  -3   2   1     4014.32     3934.00     18.46 o
  -2   2   1      659.12      607.44      6.62 o
  -1   2   1      634.22      705.70      5.72 o
   0   2   1       24.63       19.24      1.81 o
   1   2   1      888.57      802.94     13.88 o
   2   2   1     1134.50     1314.78     37.45 o
   3   2   1     6987.50     7022.38     14.84 o
   4   2   1     9734.74     9592.67     36.57 o
   5   2   1      803.96      825.04     15.30 o
   6   2   1        3.20        0.62      4.74 o
   7   2   1      644.67      621.22     14.68 o
   8   2   1      162.59      155.25     12.18 o
   9   2   1        4.86        1.53      6.32 o
  -6   3   1       54.61       66.88      6.86 o
  -5   3   1     2565.22     2527.37     24.93 o
  -4   3   1      754.83      727.99     11.03 o
  -3   3   1     2597.52     2556.22     16.16 o
  -2   3   1     1398.33     1437.91     11.06 o
  -1   3   1     4290.09     4359.32     30.87 o
   0   3   1     5106.53     5381.95     15.21 o
   1   3   1      484.87      537.23     11.99 o
   2   3   1      173.72      196.56      5.07 o
   3   3   1       64.12       60.61      2.19 o
   4   3   1     2369.78     2337.68     16.44 o
   5   3   1     1884.25     1877.39     30.43 o
   6   3   1       90.38       89.87     11.36 o
   7   3   1      284.32      284.03     10.12 o
   8   3   1       78.12       72.23      7.85 o
   9   3   1      242.32      239.30     14.93 o
  -6   4   1       25.04       34.49      7.73 o
  -5   4   1       15.14       19.75      5.76 o
  -4   4   1      895.86      917.58     15.45 o
  -3   4   1     5585.62     5522.73     39.09 o
  -2   4   1      493.58      449.75      8.03 o
  -1   4   1       38.04       36.56      3.38 o
   0   4   1     1434.98     1401.55     12.28 o
   1   4   1      604.33      577.71      8.36 o
   2   4   1      253.87      226.96      3.87 o
   3   4   1      495.02      450.03      4.15 o
   4   4   1     4041.19     4144.66     33.04 o
   5   4   1      330.23      290.01      8.76 o
   6   4   1      134.29      117.49      6.30 o
   7   4   1        1.03        2.35      6.67 o
   8   4   1      485.04      484.04     14.54 o
   9   4   1        5.06        5.16      5.30 o
  -5   5   1        1.91        5.18      5.90 o
  -4   5   1       31.67       50.07      6.35 o
  -3   5   1      194.57      232.94      7.68 o
  -2   5   1      306.48      319.41      7.91 o
  -1   5   1      219.74      213.46      6.13 o
   0   5   1       11.78       13.36      3.41 o
   1   5   1      930.14      952.51      9.16 o
   2   5   1     1658.80     1610.03     10.16 o
   3   5   1      396.69      449.88      9.19 o
   4   5   1      400.39      380.40      8.50 o
   5   5   1        1.11        1.69      6.50 o
   6   5   1     2306.61     2321.27     34.75 o
   7   5   1      352.76      338.00     14.22 o
   8   5   1        5.04        2.04      7.62 o
   9   5   1       65.11       78.61      7.87 o
  -4   6   1       24.18       14.63      6.45 o
  -3   6   1        0.54       14.51      4.91 o
  -2   6   1       87.78       74.50      5.94 o
  -1   6   1      525.27      511.06     11.59 o
   0   6   1      712.04      677.86     14.92 o
   1   6   1      178.63      160.34      4.27 o
   2   6   1      758.04      776.36      9.98 o
   3   6   1     3270.78     3426.32     31.15 o
   4   6   1      492.50      469.13     10.38 o
   5   6   1      528.84      541.58      9.69 o
   6   6   1      884.45      869.24     15.66 o
   7   6   1     1867.79     1923.88     24.68 o
   8   6   1     1539.02     1489.19     23.81 o
   9   6   1      134.27      149.33     11.10 o
  -3   7   1        8.56       12.73      4.89 o
  -2   7   1       42.06       39.73      6.29 o
  -1   7   1      911.88      917.20     15.24 o
   0   7   1      389.55      376.10      9.69 o
   1   7   1      266.08      257.72      7.68 o
   2   7   1     1174.58     1162.35     15.20 o
   3   7   1     4144.78     4238.80     37.88 o
   4   7   1     2298.75     2366.77     28.92 o
   5   7   1       18.81       23.22      4.72 o
   6   7   1       16.93       29.86      5.18 o
   7   7   1      261.87      240.77     10.35 o
   8   7   1        2.49       22.77      5.98 o
   9   7   1        6.06       26.45      7.70 o
  -2   8   1        0.18        8.19      5.29 o
  -1   8   1      124.50      169.07      8.62 o
   0   8   1      364.83      388.44     10.67 o
   1   8   1     1576.43     1619.69     18.77 o
   2   8   1      178.22      174.38     17.47 o
   3   8   1      920.10      906.30     30.91 o
   4   8   1      204.93      220.87     11.21 o
   5   8   1     1141.61     1139.74     22.61 o
   6   8   1       18.97        9.48      5.68 o
   7   8   1      439.43      465.11     18.52 o
   8   8   1       68.08       56.44     13.73 o
   0   9   1       68.56       73.49      8.10 o
   1   9   1       46.33       67.49     14.19 o
   2   9   1       98.52      105.51     17.69 o
   3   9   1      277.51      279.15     20.90 o
   4   9   1        1.69       12.94      7.21 o
   5   9   1       17.54       17.07      7.43 o
   6   9   1      240.51      265.32     20.54 o
   7   9   1       88.76      133.75     16.94 o
   2  10   1      100.97       95.72     17.03 o
   3  10   1       11.36       11.10     12.69 o
   4  10   1        0.26        9.70      8.37 o
   5  10   1        0.62        0.00     10.98 o
   6  10   1       11.45       21.05     10.14 o
  -6 -10   2       33.54       36.57     13.34 o
  -5 -10   2        3.12       17.13      8.27 o
  -4 -10   2      170.81      180.52     19.55 o
  -3 -10   2     1324.10     1310.89     41.72 o
  -2 -10   2       51.98       43.76     16.00 o
  -7  -9   2      275.89      254.10     21.08 o
  -6  -9   2       67.20       90.36     13.70 o
  -5  -9   2       77.06       76.84     13.15 o
  -4  -9   2      112.84      131.22     10.71 o
  -3  -9   2      505.52      519.43     26.60 o
  -2  -9   2     1591.83     1609.45     43.95 o
  -1  -9   2        6.88       15.69      7.44 o
   0  -9   2       21.34       28.94      6.72 o
   1  -9   2       35.85       34.43      7.45 o
  -8  -8   2      430.88      449.28     26.68 o
  -7  -8   2      872.65      912.78     34.80 o
  -6  -8   2      763.90      739.68     30.51 o
  -5  -8   2     1337.01     1245.31     34.07 o
  -4  -8   2      874.28      878.67     27.66 o
  -3  -8   2      403.88      403.24     14.62 o
  -2  -8   2       13.90       22.00     12.31 o
  -1  -8   2       56.42       81.19      6.94 o
   0  -8   2      180.93      188.27      8.91 o
   1  -8   2      402.45      375.35     15.25 o
   2  -8   2      113.08      117.01      7.94 o
  -8  -7   2      262.51      241.75     20.55 o
  -7  -7   2      669.99      634.17     28.52 o
  -6  -7   2      541.41      565.55     25.16 o
  -5  -7   2     1450.15     1479.22     23.88 o
  -4  -7   2     1438.93     1384.82     22.90 o
  -3  -7   2      367.08      354.69     12.77 o
  -2  -7   2      178.35      165.71      6.57 o
  -1  -7   2      243.16      233.96      7.66 o
   0  -7   2       28.11       19.52      4.07 o
   1  -7   2      180.08      170.71      6.88 o
   2  -7   2     1347.29     1333.09     19.32 o
   3  -7   2       53.91       61.60      6.49 o
  -9  -6   2      139.19      122.63     11.31 o
  -8  -6   2      139.14      161.76      9.10 o
  -7  -6   2      685.35      705.86     15.22 o
  -6  -6   2     1316.99     1362.93     18.81 o
  -5  -6   2        1.69       22.38      3.53 o
  -4  -6   2      520.49      496.63      8.50 o
  -3  -6   2       51.48       46.63      5.93 o
  -2  -6   2       19.49       22.20      3.18 o
  -1  -6   2       29.18       27.32      3.33 o
   0  -6   2       62.30       74.72      4.59 o
   1  -6   2      849.19      883.75     15.27 o
   2  -6   2      351.33      312.72      9.66 o
   3  -6   2     1205.61     1226.93     22.92 o
   4  -6   2      293.50      325.98     12.93 o
  -9  -5   2      155.74      182.77     10.58 o
  -8  -5   2        3.82        6.85      5.60 o
  -7  -5   2       18.33       20.90      5.33 o
  -6  -5   2      426.86      466.91     11.39 o
  -5  -5   2      815.89      811.64      9.60 o
  -4  -5   2      486.97      487.69      7.15 o
  -3  -5   2      141.40      157.96      4.10 o
  -2  -5   2      416.23      411.19      6.30 o
  -1  -5   2       20.41       24.13      3.19 o
   0  -5   2      197.51      224.17      6.22 o
   1  -5   2      640.11      612.84     10.53 o
   2  -5   2      204.58      237.22      8.40 o
   3  -5   2       30.62       44.57      4.90 o
   4  -5   2      449.72      459.37     12.38 o
   5  -5   2      430.82      436.15     13.29 o
  -9  -4   2      199.78      189.22     13.71 o
  -8  -4   2      178.98      158.13     10.88 o
  -7  -4   2      347.81      328.41     10.78 o
  -6  -4   2     3266.58     3369.58     28.80 o
  -5  -4   2      293.61      303.66      8.16 o
  -4  -4   2     1078.11      979.55     10.03 o
  -3  -4   2     2900.68     2900.00     19.90 o
  -2  -4   2        5.90        6.01      2.00 o
  -1  -4   2      491.19      530.77     10.12 o
   0  -4   2     7211.41     7039.86     46.26 o
   1  -4   2     8745.67     8840.62     95.02 o
   2  -4   2       90.23       90.54      3.95 o
   3  -4   2       65.47       62.44      4.67 o
   4  -4   2       13.09       13.86      5.24 o
   5  -4   2      588.85      569.90     13.63 o
   6  -4   2        2.51       11.69      7.80 o
  -9  -3   2       55.55       41.91     13.41 o
  -8  -3   2       98.79      120.00      7.41 o
  -7  -3   2     1394.84     1409.21     27.15 o
  -6  -3   2     1006.97     1018.72     15.82 o
  -5  -3   2      587.24      542.51     10.59 o
  -4  -3   2       91.49      154.57      5.38 o
  -3  -3   2      813.51      816.28      8.28 o
  -2  -3   2      297.14      345.89      5.91 o
  -1  -3   2        3.46       11.94      2.36 o
   0  -3   2      129.10      133.30      3.67 o
   1  -3   2    12318.88    12403.89     78.99 o
   2  -3   2     4549.13     4460.63     25.78 o
   3  -3   2       43.50       44.51      4.04 o
   4  -3   2      302.43      297.37      8.69 o
   5  -3   2       56.67       56.05      6.27 o
   6  -3   2      562.78      547.91     13.42 o
  -8  -2   2        1.06       11.41      8.01 o
  -7  -2   2     1251.59     1244.64     17.10 o
  -6  -2   2     4125.43     4113.52     31.99 o
  -5  -2   2       19.00       20.97      2.45 o
  -4  -2   2      810.60      744.67      6.59 o
  -3  -2   2      134.56      119.16      2.93 o
  -2  -2   2     3974.14     4358.53     45.11 o
  -1  -2   2      249.77      252.53      4.76 o
   0  -2   2     1678.71     1765.87     14.15 o
   1  -2   2     1973.37     2157.30     15.82 o
   2  -2   2       70.99       73.47      3.33 o
   3  -2   2      237.49      203.85      4.52 o
   4  -2   2     1147.29     1148.46     14.10 o
   5  -2   2     1388.51     1305.65     20.31 o
   6  -2   2        5.32        8.19      6.30 o
   7  -2   2       47.62       66.28      7.63 o
  -8  -1   2       27.49       38.12      9.53 o
  -7  -1   2       10.48       11.12      6.27 o
  -6  -1   2     1219.13     1240.95     18.74 o
  -5  -1   2     1146.19     1151.93     14.06 o
  -4  -1   2      178.02      183.06      4.50 o
  -3  -1   2      440.29      488.86      5.08 o
  -2  -1   2     2004.77     2192.65     16.41 o
  -1  -1   2    13583.98    13185.43     74.04 o
   0  -1   2     2978.32     3012.65     30.48 o
   1  -1   2      799.67      766.43     12.09 o
   2  -1   2      712.43      746.14      5.30 o
   3  -1   2       15.40       14.89      2.01 o
   4  -1   2     1967.53     2034.09     19.74 o
   5  -1   2      388.84      389.41      9.01 o
   6  -1   2       33.96       26.39      6.02 o
   7  -1   2       94.28      100.25      8.30 o
  -8   0   2       88.16       98.34     12.20 o
  -7   0   2       25.31       30.16      6.91 o
  -6   0   2       67.41      123.83      5.26 o
  -5   0   2        2.34       29.35      7.83 o
  -4   0   2      247.61      262.18      5.17 o
  -3   0   2      629.77      618.85      7.55 o
  -2   0   2     1664.26     1685.46      8.85 o
  -1   0   2     1772.24     1802.85      8.56 o
   1   0   2     3141.46     3138.17     33.80 o
   2   0   2        5.03       10.14      1.54 o
   3   0   2       24.99       16.48      1.32 o
   4   0   2     7477.75     7425.89     19.36 o
   5   0   2     2745.72     2772.51     22.45 o
   6   0   2     1315.08     1307.59     16.18 o
   7   0   2     1816.97     1769.82     29.75 o
   8   0   2        3.74        0.00    111.95 o
  -7   1   2     2023.43     2053.99     24.62 o
  -6   1   2      329.05      340.30      8.12 o
  -5   1   2       50.75       50.48      3.92 o
  -4   1   2       49.21       49.09      3.70 o
  -3   1   2     1900.65     1965.07     20.88 o
  -2   1   2      285.58      286.82      3.63 o
  -1   1   2     4403.06     4674.24     32.25 o
   0   1   2     3914.54     4016.11     17.57 o
   1   1   2      906.59     1027.81      5.43 o
   2   1   2     6354.96     6511.84     29.10 o
   3   1   2      107.12       95.22      1.89 o
   4   1   2      448.31      456.12      4.72 o
   5   1   2      566.07      561.16      8.09 o
   6   1   2      331.49      329.39      7.52 o
   7   1   2      392.40      371.75     11.89 o
   8   1   2        5.32        4.64     66.47 o
  -7   2   2     1064.94     1062.82     18.75 o
  -6   2   2     1027.04     1036.68     16.77 o
  -5   2   2        6.54        9.11      3.90 o
  -4   2   2      267.82      384.61      7.26 o
  -3   2   2      897.38      863.96      8.15 o
  -2   2   2     2324.86     2177.31     10.93 o
  -1   2   2     5683.51     5904.81     16.23 o
   0   2   2    25307.28    25200.81    109.48 o
   1   2   2      805.77      747.26      6.08 o
   2   2   2    27024.41    27583.79     87.66 o
   3   2   2       94.80       79.69      2.47 o
   4   2   2     1309.50     1305.91      9.06 o
   5   2   2       15.17       39.02      2.97 o
   6   2   2     1408.45     1389.05     15.16 o
   7   2   2        0.68        8.58      6.44 o
   8   2   2      104.76      142.83     11.75 o
   9   2   2      106.19      112.66     17.10 o
  -6   3   2       37.37       29.52      6.51 o
  -5   3   2        1.71       26.00      5.75 o
  -4   3   2      546.23      522.12      8.86 o
  -3   3   2       70.43       60.85      3.61 o
  -2   3   2      505.82      542.36     12.79 o
  -1   3   2      284.46      279.58      8.74 o
   0   3   2        2.25        3.56      1.49 o
   1   3   2        5.28        4.42      2.44 o
   2   3   2      233.37      211.00      9.59 o
   3   3   2     3566.42     3396.20     26.84 o
   4   3   2     1655.36     1684.10     12.80 o
   5   3   2      877.38      842.30     12.37 o
   6   3   2      316.55      317.67      8.13 o
   7   3   2       48.73       53.37      8.34 o
   8   3   2      281.26      292.94     14.47 o
   9   3   2       92.51       92.47      9.23 o
  -6   4   2       34.94       27.91      9.28 o
  -5   4   2       76.32      140.72      8.29 o
  -4   4   2       24.88       22.03      5.68 o
  -3   4   2      808.01      781.66     11.44 o
  -2   4   2      660.28      655.26      8.63 o
  -1   4   2        1.10        3.25      3.09 o
   0   4   2     2568.42     2669.19     15.64 o
   1   4   2      777.96      738.15      9.95 o
   2   4   2      146.97      134.68      6.61 o
   3   4   2      624.73      640.29      7.06 o
   4   4   2       25.35       41.01     18.81 o
   5   4   2      825.81      828.27     15.10 o
   6   4   2       17.89       24.55      6.04 o
   7   4   2     1083.10     1063.11     21.07 o
   8   4   2     2079.59     2080.21     27.12 o
   9   4   2      236.86      239.51     15.70 o
  -5   5   2      212.30      252.26     10.82 o
  -4   5   2      371.19      354.26     11.23 o
  -3   5   2      770.75      720.56     12.14 o
  -2   5   2     1142.31     1137.04     13.61 o
  -1   5   2     1950.68     1924.92     26.06 o
   0   5   2      747.19      710.55     10.24 o
   1   5   2     3514.86     3483.09     18.87 o
   2   5   2        0.09        4.59      1.57 o
   3   5   2     2882.19     3030.87     19.54 o
   4   5   2      102.98      106.32     16.97 o
   5   5   2        3.68        5.54      3.08 o
   6   5   2      110.03      160.16      9.97 o
   7   5   2      439.65      449.89     15.62 o
   8   5   2     1889.54     1801.66     31.73 o
   9   5   2       39.24       34.50      9.15 o
  -4   6   2       20.65       26.69      6.18 o
  -3   6   2       76.13       96.48      6.24 o
  -2   6   2        9.16       12.82      4.69 o
  -1   6   2      429.62      463.94     10.49 o
   0   6   2     2128.99     2118.37     18.99 o
   1   6   2     3028.44     2992.49     32.56 o
   2   6   2      891.49      881.04      9.30 o
   3   6   2      109.41      243.65     44.74 o
   4   6   2     2198.85     2235.16     21.51 o
   5   6   2      136.48      132.48      6.31 o
   6   6   2        2.76        0.00      2.16 o
   7   6   2      214.43      198.26     11.97 o
   8   6   2     2478.28     2531.11     39.34 o
   9   6   2       29.84       44.26      7.36 o
  -3   7   2      239.08      258.12     12.18 o
  -2   7   2      208.44      232.10      9.54 o
  -1   7   2       41.36       47.09      5.84 o
   0   7   2      295.80      285.39      8.73 o
   1   7   2      852.02      849.90     15.44 o
   2   7   2       22.80       34.76      3.99 o
   3   7   2       96.55      100.77      7.69 o
   4   7   2       29.74       28.68      6.24 o
   5   7   2        1.78       14.56      4.67 o
   6   7   2       38.54       43.05      7.43 o
   7   7   2      181.46      182.44     11.56 o
   8   7   2       26.23       19.98      6.00 o
   9   7   2      406.30      406.28     17.99 o
  -2   8   2       25.05       37.23      6.44 o
  -1   8   2        2.94       21.77      5.97 o
   0   8   2      132.42      122.02      7.19 o
   1   8   2     1470.94     1380.64     41.72 o
   2   8   2      111.72      105.77     14.20 o
   3   8   2      697.26      640.29     21.44 o
   4   8   2        2.59       15.58      6.27 o
   5   8   2       19.47       25.28     13.05 o
   6   8   2      529.02      531.41     14.15 o
   7   8   2      494.85      480.72     14.33 o
   8   8   2        9.94        0.00      4.78 o
   0   9   2      579.41      597.63     16.58 o
   1   9   2      429.62      411.85     25.46 o
   2   9   2       89.74       96.10     16.37 o
   3   9   2      354.77      369.52     23.55 o
   4   9   2       11.47       32.96     11.35 o
   5   9   2      221.81      187.68     21.51 o
   6   9   2      413.51      443.05     24.03 o
   7   9   2     1876.96     1907.29     48.92 o
   2  10   2       25.67       50.41     14.97 o
   3  10   2       27.03       51.76     14.87 o
   4  10   2      632.56      655.40     30.24 o
   5  10   2      222.63      180.98     19.01 o
   6  10   2      392.86      385.01     23.84 o
  -6 -10   3      188.44      220.27     19.54 o
  -5 -10   3        4.20       11.65      8.58 o
  -4 -10   3      201.19      223.56     20.12 o
  -3 -10   3      243.55      221.09     20.57 o
  -2 -10   3     1087.70     1076.61     40.31 o
  -7  -9   3        1.67        7.66      9.83 o
  -6  -9   3       89.01      104.91     15.32 o
  -5  -9   3       57.48       66.66      9.64 o
  -4  -9   3       51.05       61.41      8.93 o
  -3  -9   3      321.05      346.57     22.55 o
  -2  -9   3      980.88      984.98     35.72 o
  -1  -9   3      386.01      391.07     16.24 o
   0  -9   3       29.93       27.76     10.41 o
  -7  -8   3       63.06       74.47     14.32 o
  -6  -8   3      450.92      458.28     24.79 o
  -5  -8   3      120.51      137.06     10.09 o
  -4  -8   3      476.33      501.13     16.12 o
  -3  -8   3      192.70      191.00     11.17 o
  -2  -8   3      411.96      396.34     22.46 o
  -1  -8   3       96.07      135.99     19.11 o
   0  -8   3     1136.15     1151.03     29.60 o
   1  -8   3     1360.32     1369.40     23.47 o
   2  -8   3      186.54      184.99     10.48 o
  -8  -7   3      143.16      173.67     18.48 o
  -7  -7   3       18.72       23.04     10.28 o
  -6  -7   3        0.13        8.39      9.67 o
  -5  -7   3      194.73      186.80     10.37 o
  -4  -7   3      487.24      491.62     14.74 o
  -3  -7   3      193.70      211.56     10.46 o
  -2  -7   3      954.63      931.65     24.86 o
  -1  -7   3       66.55       66.61      6.00 o
   0  -7   3        3.83        3.86      5.15 o
   1  -7   3     2626.95     2592.95     21.98 o
   2  -7   3      769.55      717.53     15.07 o
   3  -7   3        3.67       19.14      6.92 o
  -8  -6   3      151.15      151.79     17.24 o
  -7  -6   3      628.45      592.09     17.63 o
  -6  -6   3     1755.65     1775.83     26.51 o
  -5  -6   3      167.94      165.43      6.85 o
  -4  -6   3      844.23      813.03     13.71 o
  -3  -6   3     3438.53     3283.97     31.91 o
  -2  -6   3     1869.90     1796.50     15.67 o
  -1  -6   3      269.62      278.63      8.11 o
   0  -6   3        0.84       55.88      4.54 o
   1  -6   3      651.05      607.98     11.72 o
   2  -6   3     1149.21     1058.88     16.02 o
   3  -6   3      191.90      240.90      9.37 o
   4  -6   3      200.96      169.56     12.94 o
  -9  -5   3        1.86        0.45      5.22 o
  -8  -5   3        3.18        3.49      8.44 o
  -7  -5   3       11.44       13.65      6.14 o
  -6  -5   3     1371.66     1373.77     15.73 o
  -5  -5   3      503.80      474.84      7.79 o
  -4  -5   3     1614.96     1627.47     14.98 o
  -3  -5   3      766.02      819.54      9.30 o
  -2  -5   3      907.46      936.54     13.01 o
  -1  -5   3     3270.18     3205.06     41.08 o
   0  -5   3        5.49       23.02      3.42 o
   1  -5   3     1155.81     1137.11     17.64 o
   2  -5   3      393.06      372.31      9.38 o
   3  -5   3       69.65       60.28      9.15 o
   4  -5   3      241.00      236.86     10.88 o
   5  -5   3      504.35      491.03     20.25 o
  -8  -4   3       36.28       49.67      6.95 o
  -7  -4   3        6.96       15.07      5.17 o
  -6  -4   3      239.60      232.20      8.48 o
  -5  -4   3      527.04      542.03      9.13 o
  -4  -4   3     1480.03     1469.27     15.67 o
  -3  -4   3     2584.40     2454.60     13.47 o
  -2  -4   3       61.41       53.82      2.72 o
  -1  -4   3      331.21      545.09     26.23 o
   0  -4   3     1395.11     1382.11     12.36 o
   1  -4   3        0.96        5.01      4.07 o
   2  -4   3      111.75      138.71      5.92 o
   3  -4   3      501.78      451.78      9.06 o
   4  -4   3      341.53      349.12     10.88 o
   5  -4   3      362.71      367.75     13.36 o
   6  -4   3      440.28      460.00     15.43 o
  -8  -3   3      246.86      235.64     13.88 o
  -7  -3   3      117.49      173.43      8.76 o
  -6  -3   3      187.85      184.84      7.03 o
  -5  -3   3      177.54      157.28      5.83 o
  -4  -3   3      130.93      152.81      4.83 o
  -3  -3   3      182.59      164.79      4.37 o
  -2  -3   3     2639.51     2582.16     11.40 o
  -1  -3   3     3172.17     3174.02     19.58 o
   0  -3   3     2632.43     2539.73     47.60 o
   1  -3   3     2786.62     2939.31     20.05 o
   2  -3   3      105.58      115.88      5.02 o
   3  -3   3      106.95      104.99      4.72 o
   4  -3   3       25.01       25.53      4.79 o
   5  -3   3     1043.55     1073.56     19.53 o
   6  -3   3       19.20       26.00      6.55 o
  -8  -2   3      118.83      120.02      8.92 o
  -7  -2   3      227.12      219.25     10.29 o
  -6  -2   3       10.25       10.12      4.81 o
  -5  -2   3      953.70     1057.41     10.70 o
  -4  -2   3      396.37      381.24     11.05 o
  -3  -2   3     2445.44     2439.86     10.67 o
  -2  -2   3     7086.87     7092.33     45.52 o
  -1  -2   3      594.41      570.17      7.16 o
   0  -2   3     7947.91     7821.93     54.95 o
   1  -2   3     4007.53     3965.31     33.92 o
   2  -2   3     3434.02     3472.03     18.08 o
   3  -2   3      190.95      190.88      4.11 o
   4  -2   3     1772.58     1784.46     14.62 o
   5  -2   3      818.32      808.27     15.66 o
   6  -2   3       21.70       23.94      6.41 o
   7  -2   3      205.95      225.70     11.26 o
  -8  -1   3        8.69       31.30      7.23 o
  -7  -1   3      326.67      301.25     11.65 o
  -6  -1   3      423.42      424.62     13.25 o
  -5  -1   3     1491.90     1527.16     16.29 o
  -4  -1   3     1613.98     1509.00     13.20 o
  -3  -1   3      535.16      553.06      8.88 o
  -2  -1   3     9249.59     9182.42     26.79 o
  -1  -1   3     3147.00     3192.78     38.12 o
   0  -1   3     5967.99     6312.49     77.62 o
   1  -1   3        3.67        7.88      4.21 o
   2  -1   3       93.94      105.06      2.77 o
   3  -1   3       44.88       26.23      2.86 o
   4  -1   3      430.25      447.75      8.15 o
   5  -1   3     3726.63     3682.06     29.01 o
   6  -1   3       62.20       75.38      6.99 o
   7  -1   3        4.80       15.58      6.35 o
  -7   0   3      946.72      956.93     19.48 o
  -6   0   3      222.19      261.32      7.52 o
  -5   0   3       75.27       71.62      6.72 o
  -4   0   3     1067.62     1033.79     10.14 o
  -3   0   3     5482.85     5273.36     22.22 o
  -2   0   3    13135.59    12953.92     41.60 o
  -1   0   3     1614.76     1575.64      9.68 o
   0   0   3       58.18       71.22      3.10 o
   1   0   3     5958.53     5997.02     45.30 o
   2   0   3     1331.67     1320.15     10.45 o
   3   0   3      401.08      408.01      5.13 o
   4   0   3        4.36        6.84      1.70 o
   5   0   3     1238.75     1241.05     13.98 o
   6   0   3      382.83      420.02      9.88 o
   7   0   3      212.10      202.48     12.28 o
   8   0   3      371.50      366.10     24.39 o
  -7   1   3      798.14      789.11     23.50 o
  -6   1   3       30.68       33.81      4.31 o
  -5   1   3      889.90      873.82     10.92 o
  -4   1   3        9.23       15.32      3.25 o
  -3   1   3      107.03      134.29     14.64 o
  -2   1   3     9646.72     9915.40     35.50 o
  -1   1   3      692.41      632.78      5.64 o
   0   1   3       36.65       29.71      4.71 o
   1   1   3      276.11      268.88      3.18 o
   2   1   3     2415.40     2715.14     15.51 o
   3   1   3     2346.63     2350.68     11.28 o
   4   1   3      195.26      199.64      4.01 o
   5   1   3      195.60      212.67      8.01 o
   6   1   3      613.61      608.41     12.27 o
   7   1   3      537.61      563.14     17.71 o
   8   1   3      133.25      114.02     11.40 o
  -7   2   3       54.51       67.16      9.99 o
  -6   2   3      693.92      724.94     13.36 o
  -5   2   3       13.89       15.29      3.93 o
  -4   2   3      146.89      153.65      5.18 o
  -3   2   3      231.27      282.49      5.63 o
  -2   2   3       14.75       24.66      2.27 o
  -1   2   3     1333.71     1473.25      8.02 o
   0   2   3      419.08      427.09      4.86 o
   1   2   3     2031.77     2086.83     18.76 o
   2   2   3    12745.34    13087.10     23.82 o
   3   2   3     1317.77     1233.65      9.85 o
   4   2   3     4464.29     4443.42     19.38 o
   5   2   3       98.83       87.27      3.31 o
   6   2   3       88.81       97.13      8.58 o
   7   2   3      130.09      146.45     13.43 o
   8   2   3     2373.64     2454.49    104.89 o
   9   2   3      206.51      197.98     20.29 o
  -6   3   3       10.44       15.81      4.70 o
  -5   3   3       10.09       28.96      5.10 o
  -4   3   3     4092.84     4112.49     33.67 o
  -3   3   3      719.20      678.41      9.75 o
  -2   3   3       64.88       57.52      3.00 o
  -1   3   3      469.61      485.04      5.99 o
   0   3   3      410.21      383.51      3.91 o
   1   3   3       54.62       77.41      6.28 o
   2   3   3      119.15      115.48      2.53 o
   3   3   3      866.65      823.55      9.79 o
   4   3   3    12286.16    12767.47     91.85 o
   5   3   3      390.50      363.21      8.48 o
   6   3   3        4.99        2.74      3.77 o
   7   3   3       31.98       39.46      5.78 o
   8   3   3      210.63      207.00     10.89 o
   9   3   3      658.78      679.70     18.25 o
  -5   4   3      260.88      273.98     10.30 o
  -4   4   3      727.68      701.86     12.56 o
  -3   4   3     3179.87     3273.38     21.55 o
  -2   4   3       49.09       53.86      4.04 o
  -1   4   3      389.98      342.89      6.09 o
   0   4   3       21.27       29.15      2.00 o
   1   4   3     4659.01     4650.78     28.95 o
   2   4   3     1053.61     1010.37     21.42 o
   3   4   3     3400.51     3326.96     23.77 o
   4   4   3     4571.63     4494.45     24.88 o
   5   4   3     1487.04     1441.04     22.95 o
   6   4   3      820.57      854.46     18.94 o
   7   4   3        0.71        0.00      1.42 o
   8   4   3        6.17       12.29      6.38 o
   9   4   3       22.07       19.31      8.18 o
  -5   5   3      202.97      187.99     11.35 o
  -4   5   3      499.62      526.88     13.33 o
  -3   5   3     3134.06     3052.68     23.69 o
  -2   5   3      132.72      135.51      6.05 o
  -1   5   3      105.66      100.39      5.53 o
   0   5   3       30.79       39.83      6.39 o
   1   5   3        4.58       10.02      2.52 o
   2   5   3     3686.58     3804.37     19.32 o
   3   5   3      186.75      206.26      7.19 o
   4   5   3      679.83      673.05     11.41 o
   5   5   3        6.02        7.87      3.20 o
   6   5   3      172.18      178.13     10.14 o
   7   5   3     1669.46     1698.25     28.71 o
   8   5   3       19.65       17.54      8.20 o
   9   5   3       15.90       28.25      9.25 o
  -4   6   3      405.16      438.18     16.48 o
  -3   6   3      461.05      453.85     14.81 o
  -2   6   3      386.24      393.16      9.93 o
  -1   6   3      519.26      514.99     18.78 o
   0   6   3        2.37        2.35      3.39 o
   1   6   3       19.85       25.92      4.69 o
   2   6   3      171.41      199.97      7.54 o
   3   6   3        3.67        8.66      4.00 o
   4   6   3       29.16       32.01      4.08 o
   5   6   3       71.83       65.83      6.38 o
   6   6   3        4.30       10.18      6.33 o
   7   6   3      696.75      670.69     35.34 o
   8   6   3      668.54      795.49     44.47 o
   9   6   3        0.02        5.48      7.38 o
  -3   7   3        4.26        8.61      3.65 o
  -2   7   3      202.88      213.10     13.67 o
  -1   7   3       67.89       77.09      6.35 o
   0   7   3     1737.63     1722.03     19.28 o
   1   7   3       40.26       37.04      4.56 o
   2   7   3      974.66     1028.12     22.45 o
   3   7   3      113.92      112.60      7.81 o
   4   7   3      531.07      535.27     14.59 o
   5   7   3      670.83      660.88     13.62 o
   6   7   3      550.11      525.21     13.50 o
   7   7   3      258.73      266.76     13.24 o
   8   7   3      502.55      461.86     14.50 o
   9   7   3        5.12       22.45      8.41 o
  -2   8   3       17.58       22.95      7.93 o
  -1   8   3      242.01      253.93     14.73 o
   0   8   3       44.12       44.60      5.34 o
   1   8   3      520.47      553.79     14.19 o
   2   8   3      486.54      513.87     25.39 o
   3   8   3      762.00      726.63     27.15 o
   4   8   3      703.60      754.00     18.56 o
   5   8   3     3086.12     3175.16     44.11 o
   6   8   3      419.14      394.27     17.13 o
   7   8   3      606.13      626.07     16.14 o
   8   8   3      110.01      108.00      8.80 o
   0   9   3      266.04      290.16     12.54 o
   1   9   3      196.85      200.96     13.67 o
   2   9   3      249.32      240.29     21.01 o
   3   9   3     1226.46     1244.41     38.59 o
   4   9   3      512.36      521.09     25.93 o
   5   9   3      203.65      197.31     12.11 o
   6   9   3      476.34      478.83     25.09 o
   7   9   3       26.75       52.61     14.39 o
   2  10   3        1.31        0.00      4.65 o
   3  10   3       74.70       73.40     15.92 o
   4  10   3        7.95        7.21     12.65 o
   5  10   3      363.66      418.35     25.27 o
   6  10   3       17.42       28.88     11.59 o
  -5 -10   4       40.75       39.06      9.77 o
  -4 -10   4      211.79      204.04     19.06 o
  -3 -10   4      756.26      770.81     34.31 o
  -6  -9   4        3.32        0.00      8.24 o
  -5  -9   4      250.51      243.54     20.20 o
  -4  -9   4        3.97       51.20      9.17 o
  -3  -9   4      244.31      255.24     20.89 o
  -2  -9   4      395.83      394.75     24.72 o
  -1  -9   4      411.05      377.88     24.66 o
   0  -9   4        0.25        0.00      4.72 o
  -7  -8   4        5.77       12.26     10.44 o
  -6  -8   4      263.75      260.69     19.85 o
  -5  -8   4      785.33      770.87     20.03 o
  -4  -8   4      246.67      264.34     12.79 o
  -3  -8   4     1887.07     1858.57     42.04 o
  -2  -8   4      166.26      188.51     16.91 o
  -1  -8   4      301.47      285.24     13.38 o
   0  -8   4        5.90       20.64      7.99 o
   1  -8   4      421.76      433.69     18.75 o
   2  -8   4      188.46      193.56      9.42 o
  -8  -7   4       47.84       63.98     13.53 o
  -7  -7   4      235.18      211.57     17.87 o
  -6  -7   4      202.06      193.33     16.61 o
  -5  -7   4     1974.39     1998.44     28.36 o
  -4  -7   4      593.02      595.72     13.29 o
  -3  -7   4      268.98      252.09     12.26 o
  -2  -7   4     3634.01     3568.56     53.44 o
  -1  -7   4       99.15       94.99      6.68 o
   0  -7   4      324.62      331.44     12.65 o
   1  -7   4      305.74      293.80      9.74 o
   2  -7   4     1785.82     1791.37     22.30 o
   3  -7   4       45.97       32.36      7.25 o
  -8  -6   4      341.05      330.44     22.15 o
  -7  -6   4       78.48       69.21     12.56 o
  -6  -6   4     2063.96     2124.95     45.16 o
  -5  -6   4     1232.89     1322.96     21.42 o
  -4  -6   4       34.41       44.28      5.02 o
  -3  -6   4       33.38       41.86      6.09 o
  -2  -6   4        5.68       16.54      3.72 o
  -1  -6   4      366.36      329.15      9.13 o
   0  -6   4       22.23       19.23      5.01 o
   1  -6   4       48.59       43.69      5.96 o
   2  -6   4        4.09       10.81      5.76 o
   3  -6   4      570.88      559.92     20.10 o
   4  -6   4       89.42       98.68     34.42 o
  -8  -5   4      167.86      184.88     11.95 o
  -7  -5   4      143.22      152.88     10.16 o
  -6  -5   4       11.22        9.59      3.60 o
  -5  -5   4     3244.53     3173.09     22.16 o
  -4  -5   4     3068.48     3065.42     27.67 o
  -3  -5   4      144.57      171.15      6.57 o
  -2  -5   4      957.58      955.13     10.86 o
  -1  -5   4       15.63       23.95      4.83 o
   0  -5   4      274.95      260.31      8.67 o
   1  -5   4       65.27       69.17      7.95 o
   2  -5   4        2.22       28.45     15.89 o
   3  -5   4       24.49       39.20      6.37 o
   4  -5   4      553.61      500.31     35.87 o
   5  -5   4     1039.20     1051.49     22.03 o
  -8  -4   4      135.33      134.82     10.98 o
  -7  -4   4        1.52        6.37      5.22 o
  -6  -4   4       60.18       74.79      5.98 o
  -5  -4   4        0.55        0.21      1.26 o
  -4  -4   4     1211.84     1218.80     13.43 o
  -3  -4   4      587.82      521.87      6.82 o
  -2  -4   4     2678.49     2589.94     14.81 o
  -1  -4   4     1419.19     1364.40     30.49 o
   0  -4   4     1562.06     1493.10     16.36 o
   1  -4   4     4635.60     4412.13     27.99 o
   2  -4   4       58.18       66.48      6.66 o
   3  -4   4       16.02       20.65      4.61 o
   4  -4   4      355.85      338.28     12.32 o
   5  -4   4     1395.21     1428.19     23.79 o
   6  -4   4      387.55      397.69     19.84 o
  -8  -3   4        0.66        6.07      9.53 o
  -7  -3   4     1627.25     1693.19     23.21 o
  -6  -3   4      806.46      777.14     12.74 o
  -5  -3   4        5.90        7.75      5.16 o
  -4  -3   4        5.32        8.27      2.92 o
  -3  -3   4      605.83      604.73      7.56 o
  -2  -3   4     1562.35     1591.20     10.77 o
  -1  -3   4     2713.77     2897.22     23.52 o
   0  -3   4       11.51       27.83      4.72 o
   1  -3   4      858.98      903.60     31.31 o
   2  -3   4     2187.91     2184.71     19.53 o
   3  -3   4      430.81      425.45     10.25 o
   4  -3   4      158.40      161.46      9.47 o
   5  -3   4      509.79      510.39     14.01 o
   6  -3   4      946.33      940.74     19.84 o
  -8  -2   4        5.03       21.11      7.07 o
  -7  -2   4     1493.74     1536.66     28.22 o
  -6  -2   4     5967.50     5978.87     85.90 o
  -5  -2   4     1069.03     1092.93     15.48 o
  -4  -2   4       16.35       10.48      3.03 o
  -3  -2   4        0.91        0.00      0.19 o
  -2  -2   4     1781.16     1702.46     10.22 o
  -1  -2   4      661.99      699.76      8.51 o
   0  -2   4    16970.21    17129.88    174.95 o
   1  -2   4     2545.93     2535.68     20.77 o
   2  -2   4       25.29       34.53      2.88 o
   3  -2   4     1732.16     1833.89     15.24 o
   4  -2   4      172.82      186.34      6.25 o
   5  -2   4       47.72       42.02      6.05 o
   6  -2   4       68.42       74.84      7.42 o
   7  -2   4        1.14        3.42      5.69 o
  -8  -1   4        0.32        0.53      3.48 o
  -7  -1   4      275.61      263.97     11.33 o
  -6  -1   4      764.65      782.08     19.53 o
  -5  -1   4     1054.11     1037.91     20.19 o
  -4  -1   4      333.29      333.30      6.08 o
  -3  -1   4        0.24        8.12      3.51 o
  -2  -1   4      602.07      656.32      6.77 o
  -1  -1   4     2766.39     2668.70     26.47 o
   0  -1   4        1.34       13.75      2.43 o
   1  -1   4     8666.89     8716.87     20.37 o
   2  -1   4     1131.91     1108.53     10.66 o
   3  -1   4     4192.11     4171.98     20.00 o
   4  -1   4     3648.00     3583.47     33.58 o
   5  -1   4       46.17       48.34      3.96 o
   6  -1   4        1.92       20.21      5.51 o
   7  -1   4      587.60      584.37     15.24 o
  -7   0   4     1068.35     1068.48     21.33 o
  -6   0   4      508.93      543.51     10.26 o
  -5   0   4       44.75       52.78      4.96 o
  -4   0   4      108.97      117.60      4.57 o
  -3   0   4       21.53       43.87      2.66 o
  -2   0   4        9.29       16.27      2.36 o
  -1   0   4       81.26       97.46      3.60 o
   0   0   4        2.82        3.62      2.45 o
   1   0   4     4479.85     4468.86     17.65 o
   2   0   4     1632.27     1616.24     10.43 o
   3   0   4      384.77      439.99      6.56 o
   4   0   4     2444.25     2296.59     14.39 o
   5   0   4     2738.78     2669.85     17.33 o
   6   0   4       54.57       63.76      5.38 o
   7   0   4       48.32       40.17      6.82 o
   8   0   4       97.60      136.66     18.75 o
  -7   1   4      354.24      375.71     17.95 o
  -6   1   4       92.27       96.45      6.13 o
  -5   1   4      183.55      175.15      5.84 o
  -4   1   4      120.73      116.76      5.01 o
  -3   1   4     5442.35     5450.44     29.45 o
  -2   1   4      649.31      714.01      8.13 o
  -1   1   4     2828.13     2818.44     20.08 o
   0   1   4      907.23      904.57     15.45 o
   1   1   4     8353.35     8417.03     18.89 o
   2   1   4     4151.40     4468.60     45.25 o
   3   1   4        6.37       12.43      1.79 o
   4   1   4      852.48      877.25      6.83 o
   5   1   4      107.09      175.56      5.20 o
   6   1   4      599.23      596.89     10.50 o
   7   1   4      112.20       97.60     10.25 o
   8   1   4      765.79      777.08     22.46 o
  -7   2   4      232.09      242.82     19.73 o
  -6   2   4      522.96      500.76     11.13 o
  -5   2   4      318.56      329.53      8.01 o
  -4   2   4      124.41      111.59      5.49 o
  -3   2   4     1430.29     1403.00     13.42 o
  -2   2   4     3508.13     3388.11     20.59 o
  -1   2   4        2.84       48.25      2.64 o
   0   2   4     5453.48     5386.04     15.69 o
   1   2   4     2530.15     2490.57     18.98 o
   2   2   4     1807.70     1890.98      8.72 o
   3   2   4       12.55       15.43      1.59 o
   4   2   4     4162.05     4031.85     26.33 o
   5   2   4      403.32      383.12      5.55 o
   6   2   4      264.62      254.47      9.22 o
   7   2   4        4.39        7.53      6.65 o
   8   2   4      143.85      140.30     10.07 o
   9   2   4     1101.22     1099.66     39.07 o
  -6   3   4      324.71      332.60     10.11 o
  -5   3   4     1023.18      995.93     14.98 o
  -4   3   4      118.96      152.32      7.52 o
  -3   3   4      296.43      297.01      7.00 o
  -2   3   4       12.97       20.58      2.53 o
  -1   3   4      262.77      252.01      4.64 o
   0   3   4      145.21      152.30      3.28 o
   1   3   4     2727.59     2804.11     12.59 o
   2   3   4     3238.84     3204.35     20.11 o
   3   3   4      633.01      627.17      6.42 o
   4   3   4     2370.25     2393.37     21.42 o
   5   3   4      192.03      187.80      8.07 o
   6   3   4       71.46       67.31      5.56 o
   7   3   4       48.87       58.55      6.44 o
   8   3   4       84.09       83.55      8.02 o
   9   3   4      231.66      224.13     21.44 o
  -5   4   4      263.25      271.62      9.31 o
  -4   4   4      372.91      390.71      9.21 o
  -3   4   4     1169.48     1196.73     12.94 o
  -2   4   4     2022.42     1968.07     16.08 o
  -1   4   4     2109.34     2165.58     13.50 o
   0   4   4      246.16      243.88      3.72 o
   1   4   4      429.61      490.91      6.40 o
   2   4   4     3242.57     3306.09     42.93 o
   3   4   4      210.40      213.59      6.67 o
   4   4   4      727.69      763.67     11.05 o
   5   4   4     1642.10     1589.23     19.98 o
   6   4   4      409.34      388.23      8.47 o
   7   4   4      498.73      509.50     32.35 o
   8   4   4       75.25       76.02     10.45 o
   9   4   4       53.39       74.30     10.09 o
  -5   5   4        1.23        0.00     12.78 o
  -4   5   4      103.82      103.52      7.48 o
  -3   5   4      270.62      347.29     10.84 o
  -2   5   4      293.53      309.70      7.18 o
  -1   5   4      179.65      177.81      5.11 o
   0   5   4      469.00      472.47      7.70 o
   1   5   4     2547.51     2548.69     14.91 o
   2   5   4       73.84       73.29      4.32 o
   3   5   4     2832.22     2791.42     23.03 o
   4   5   4      356.98      364.65     12.96 o
   5   5   4      218.97      203.79      6.98 o
   6   5   4      497.34      472.43     11.86 o
   7   5   4      712.76      686.38     19.61 o
   8   5   4      506.28      504.06     18.55 o
   9   5   4        7.47        6.37     11.62 o
  -4   6   4      104.38       83.02      9.38 o
  -3   6   4      126.12      162.92      7.62 o
  -2   6   4       31.90       29.64      4.67 o
  -1   6   4        1.99        5.45      3.49 o
   0   6   4     1634.98     1812.69     29.01 o
   1   6   4     2358.76     2411.24     32.66 o
   2   6   4     1395.55     1372.14     16.46 o
   3   6   4        0.47       88.75      6.53 o
   4   6   4      935.61      934.29     15.11 o
   5   6   4      734.29      723.03     13.24 o
   6   6   4       43.80       42.03      7.69 o
   7   6   4      445.79      440.41     16.54 o
   8   6   4     1327.66     1353.40     28.86 o
   9   6   4      251.70      263.65     15.56 o
  -3   7   4       60.13       53.44     11.86 o
  -2   7   4      122.05      127.27      7.77 o
  -1   7   4        0.12        4.46      5.62 o
   0   7   4     1563.76     1516.43     24.96 o
   1   7   4     3075.66     3168.05     49.17 o
   2   7   4       85.14      211.89     15.83 o
   3   7   4       50.41       59.93      5.63 o
   4   7   4      115.22      113.20      7.00 o
   5   7   4      187.06      227.41      8.95 o
   6   7   4      221.26      227.71     16.72 o
   7   7   4      301.14      290.86     14.24 o
   8   7   4      357.59      315.86     15.47 o
  -2   8   4       77.00       98.85     10.73 o
  -1   8   4        3.37       19.36      5.08 o
   0   8   4      182.66      182.48     11.55 o
   1   8   4     1214.45     1244.53     20.45 o
   2   8   4     1021.62     1076.85     34.30 o
   3   8   4       45.43       46.89     12.71 o
   4   8   4        2.32       23.55      6.48 o
   5   8   4      171.25      175.83     10.81 o
   6   8   4      137.58      155.08     11.15 o
   7   8   4       99.92      120.30      9.06 o
   8   8   4      400.07      398.01     14.49 o
   0   9   4        2.47        9.82      8.51 o
   1   9   4        3.47       33.90      9.11 o
   2   9   4       26.29       36.24     13.00 o
   3   9   4      624.90      611.57     28.84 o
   4   9   4      258.27      253.84     20.70 o
   5   9   4      110.52      116.92     10.00 o
   6   9   4      142.60      133.87     15.10 o
   7   9   4      372.55      385.98     16.44 o
   3  10   4        2.92       48.01     15.02 o
   4  10   4      226.25      218.95     21.03 o
   5  10   4       17.39       38.01     14.24 o
   6  10   4      360.54      333.39     22.03 o
  -5 -10   5      753.90      763.69     23.64 o
  -4 -10   5        1.73       21.26     13.71 o
  -3 -10   5       58.59       76.99     14.75 o
  -6  -9   5      101.20      115.70     16.27 o
  -5  -9   5     1423.80     1320.20    134.06 o
  -4  -9   5      542.12      563.16     27.49 o
  -3  -9   5      229.44      211.02     19.03 o
  -2  -9   5      312.29      333.58     24.16 o
  -1  -9   5      489.22      479.24     26.52 o
   0  -9   5      301.87      304.16     12.60 o
  -7  -8   5      115.06      128.82     16.49 o
  -6  -8   5      130.44      143.50     16.51 o
  -5  -8   5      305.05      299.17     14.06 o
  -4  -8   5      130.92      131.07     10.34 o
  -3  -8   5     1361.14     1342.08     37.10 o
  -2  -8   5       63.69       56.32     12.86 o
  -1  -8   5        4.94       31.53     11.83 o
   0  -8   5      656.20      685.58     21.41 o
   1  -8   5      539.18      531.73     13.27 o
   2  -8   5       84.58       93.94      7.47 o
  -8  -7   5      617.72      589.13     30.44 o
  -7  -7   5      553.78      584.82     27.53 o
  -6  -7   5      159.89      161.61     15.41 o
  -5  -7   5       63.20       75.56      9.55 o
  -4  -7   5       36.99       37.37      5.60 o
  -3  -7   5      155.55      143.82      9.78 o
  -2  -7   5      320.70      334.40     17.06 o
  -1  -7   5       64.37       78.84      9.10 o
   0  -7   5        8.23       13.32      7.44 o
   1  -7   5      811.96      746.94     23.65 o
   2  -7   5      109.56      110.08      7.59 o
   3  -7   5       31.01       38.73      7.43 o
  -8  -6   5       30.94       21.96     11.55 o
  -7  -6   5      132.09      128.26     15.23 o
  -6  -6   5     1281.97     1250.61     35.56 o
  -5  -6   5      213.77      226.60     19.59 o
  -4  -6   5      246.05      251.53      9.21 o
  -3  -6   5        5.19        7.53      5.39 o
  -2  -6   5     2067.37     2013.13     19.96 o
  -1  -6   5      155.14      153.47      7.30 o
   0  -6   5     5185.52     5186.09     59.11 o
   1  -6   5     2416.79     2418.15     25.82 o
   2  -6   5     1253.66     1232.78     17.57 o
   3  -6   5      294.44      283.08     11.38 o
   4  -6   5       10.60        0.91     22.15 o
  -8  -5   5       56.52       55.88     13.42 o
  -7  -5   5      134.30      129.89     10.31 o
  -6  -5   5      587.67      595.05     13.43 o
  -5  -5   5      177.91      160.53      9.54 o
  -4  -5   5      569.95      521.46     11.16 o
  -3  -5   5       38.83       96.27      5.71 o
  -2  -5   5      153.90      159.59      6.90 o
  -1  -5   5     3402.56     3406.27     25.33 o
   0  -5   5        6.78       23.64      4.20 o
   1  -5   5     1779.73     1741.82     20.06 o
   2  -5   5      716.65      711.13     14.46 o
   3  -5   5      645.12      678.26     15.84 o
   4  -5   5      666.22      624.74     20.15 o
   5  -5   5      461.65      485.63     19.08 o
  -8  -4   5      618.24      619.63     19.95 o
  -7  -4   5      604.20      590.80     17.72 o
  -6  -4   5     1280.19     1274.43     18.29 o
  -5  -4   5     1485.95     1481.48     17.06 o
  -4  -4   5       28.23       33.37      3.38 o
  -3  -4   5     4062.58     4022.31     17.47 o
  -2  -4   5     6513.72     6649.18     28.28 o
  -1  -4   5     2250.35     2406.75     24.67 o
   0  -4   5      450.71      480.43     11.75 o
   1  -4   5      472.86      472.24     10.13 o
   2  -4   5      167.42      141.26      8.20 o
   3  -4   5      314.77      307.07      9.82 o
   4  -4   5      339.52      279.54     11.39 o
   5  -4   5       19.68       32.77      7.06 o
   6  -4   5      378.02      384.43     17.91 o
  -8  -3   5      667.39      626.74     20.99 o
  -7  -3   5       31.21       42.48      6.37 o
  -6  -3   5      524.71      517.67     12.78 o
  -5  -3   5      245.31      240.53      6.46 o
  -4  -3   5       57.66       74.81      5.88 o
  -3  -3   5      403.79      402.38      6.17 o
  -2  -3   5     2042.50     2122.85     26.19 o
  -1  -3   5     5192.55     5056.83     32.90 o
   0  -3   5      404.26      369.54      9.84 o
   1  -3   5       94.34       79.72      6.15 o
   2  -3   5        5.52        6.10      4.53 o
   3  -3   5        2.93        5.51      4.37 o
   4  -3   5       85.43       81.49      8.99 o
   5  -3   5       54.06       87.19     10.00 o
   6  -3   5      116.33      107.23      8.65 o
  -8  -2   5       68.46       74.50      8.24 o
  -7  -2   5      383.95      362.18     15.69 o
  -6  -2   5      153.28      137.91      8.62 o
  -5  -2   5        1.26       50.59      6.54 o
  -4  -2   5     1526.68     1521.94     15.33 o
  -3  -2   5       49.46       48.29      2.99 o
  -2  -2   5      417.67      513.27     11.73 o
  -1  -2   5      197.63      205.81      5.53 o
   0  -2   5      567.88      582.36      9.92 o
   1  -2   5     1214.67     1194.15     16.41 o
   2  -2   5     4332.21     3984.71     26.53 o
   3  -2   5     1749.98     1754.74     20.90 o
   4  -2   5     4392.47     4437.73     31.68 o
   5  -2   5      439.26      434.46     12.10 o
   6  -2   5       47.44       43.81      7.04 o
   7  -2   5       10.29       97.81     10.61 o
  -8  -1   5      289.57      305.35     16.50 o
  -7  -1   5      672.19      659.27     18.48 o
  -6  -1   5       10.86       15.90      6.87 o
  -5  -1   5       82.90       93.88      5.91 o
  -4  -1   5      373.95      351.96      6.79 o
  -3  -1   5      579.28      609.74      9.11 o
  -2  -1   5       77.73      109.44      5.52 o
  -1  -1   5      139.25      157.11      7.07 o
   0  -1   5     4757.12     4731.57     49.46 o
   1  -1   5      979.44     1025.56      5.69 o
   2  -1   5      666.69      664.11      8.82 o
   3  -1   5     4168.46     4240.28     23.75 o
   4  -1   5       52.03       46.60      3.15 o
   5  -1   5     1642.05     1673.02     15.28 o
   6  -1   5      247.39      277.71     10.34 o
   7  -1   5        3.46       14.45      6.23 o
  -7   0   5       44.34       36.09      7.77 o
  -6   0   5       35.26       58.05      5.15 o
  -5   0   5      606.11      576.14     12.74 o
  -4   0   5      395.78      376.52      8.53 o
  -3   0   5    10324.52    10432.68     87.11 o
  -2   0   5     7916.67     7693.35     34.19 o
  -1   0   5       46.03       51.17      3.55 o
   0   0   5        1.26        7.97      3.79 o
   1   0   5     4565.78     4420.12     19.56 o
   2   0   5    10057.74     9970.78     60.07 o
   3   0   5       92.37      240.68     11.02 o
   4   0   5     1411.19     1338.79     12.74 o
   5   0   5     2096.31     2137.90     15.91 o
   6   0   5       22.53       54.05      5.70 o
   7   0   5        2.45        0.00      0.09 o
   8   0   5       13.08        7.66     11.96 o
  -7   1   5      473.57      519.96     18.94 o
  -6   1   5      127.89      140.74      6.80 o
  -5   1   5      322.04      307.83     10.71 o
  -4   1   5       74.50       81.09      5.24 o
  -3   1   5     1245.45     1299.47     13.21 o
  -2   1   5     5129.89     4918.92     97.69 o
  -1   1   5      473.48      429.62     12.76 o
   0   1   5      203.79      167.56      5.93 o
   1   1   5     5809.93     5994.49     42.95 o
   2   1   5      256.45      255.09      4.04 o
   3   1   5     2726.30     2678.33     15.47 o
   4   1   5      834.61      837.55      6.83 o
   5   1   5     1495.62     1506.87     14.00 o
   6   1   5        2.64        6.27      3.89 o
   7   1   5      855.23      851.86     21.38 o
   8   1   5       58.20       72.50     18.04 o
  -6   2   5      154.96      158.00      7.58 o
  -5   2   5     1453.15     1448.76     15.46 o
  -4   2   5      357.19      353.76      8.38 o
  -3   2   5     2387.99     2356.80     16.76 o
  -2   2   5     2708.62     2652.86     18.64 o
  -1   2   5      943.40     1015.61      8.67 o
   0   2   5      344.81      363.63      6.07 o
   1   2   5      684.81      674.38     11.00 o
   2   2   5      792.78      837.72      6.27 o
   3   2   5     1330.23     1451.11      7.07 o
   4   2   5      175.47      180.10      3.50 o
   5   2   5       65.60       63.84      3.01 o
   6   2   5      426.51      416.40     10.96 o
   7   2   5      136.54      123.51     13.22 o
   8   2   5     3048.78     3171.69     34.40 o
  -6   3   5      183.11      184.73      8.44 o
  -5   3   5       59.82       66.84      5.31 o
  -4   3   5      609.82      640.84     11.32 o
  -3   3   5        0.83        2.38      3.50 o
  -2   3   5      393.65      397.58      6.27 o
  -1   3   5        1.01        2.55      2.01 o
   0   3   5     4159.31     4211.15     32.93 o
   1   3   5     3664.66     3673.15     21.30 o
   2   3   5       51.05       66.14      4.61 o
   3   3   5     1215.77     1282.62      7.76 o
   4   3   5      345.18      414.30      7.25 o
   5   3   5      347.85      341.26      7.26 o
   6   3   5        0.21        0.10      2.00 o
   7   3   5        8.93        6.62      4.96 o
   8   3   5      707.55      662.71     28.73 o
  -5   4   5       20.39       26.02      5.31 o
  -4   4   5      501.27      501.89     10.36 o
  -3   4   5      365.92      363.32     10.62 o
  -2   4   5     1653.89     1810.28     16.45 o
  -1   4   5      794.56      771.87     10.19 o
   0   4   5       63.06       50.64      2.79 o
   1   4   5     7501.31     7507.10     51.68 o
   2   4   5     3314.18     3302.17     19.84 o
   3   4   5     1497.38     1481.18     17.45 o
   4   4   5       65.41       58.98      4.41 o
   5   4   5     1338.25     1296.00     16.96 o
   6   4   5     3686.58     3729.75     29.60 o
   7   4   5      297.14      304.87     14.22 o
   8   4   5     1793.91     1734.91     32.44 o
   9   4   5       66.11       77.05     11.11 o
  -4   5   5      928.02      948.81     15.64 o
  -3   5   5      813.51      812.16     16.34 o
  -2   5   5     2047.17     2013.17     18.11 o
  -1   5   5       47.23       49.55      3.65 o
   1   5   5      127.30      129.71      4.44 o
   2   5   5        7.35        8.11      3.03 o
   3   5   5      411.98      411.07     12.97 o
   4   5   5     1593.91     1601.26     17.99 o
   5   5   5      143.00      142.39      6.43 o
   6   5   5     2339.03     2300.24     24.70 o
   7   5   5      711.45      722.92     20.33 o
   8   5   5       71.78       94.89     18.12 o
   9   5   5      101.69      122.12     11.71 o
  -4   6   5       95.28       72.82     16.71 o
  -3   6   5      466.00      473.59     11.33 o
  -2   6   5      339.30      327.03      9.00 o
  -1   6   5     2602.82     2710.27     23.52 o
   0   6   5      104.47      101.83      5.79 o
   1   6   5     1833.27     1817.76     42.20 o
   2   6   5        3.12       27.43      4.63 o
   3   6   5      158.02      135.90      8.68 o
   4   6   5      128.40      124.42      7.20 o
   5   6   5      518.85      523.52     11.99 o
   6   6   5      826.17      808.39     16.01 o
   7   6   5      121.21      109.95     10.11 o
   8   6   5      167.77      159.15     12.27 o
   9   6   5      215.82      215.36     20.14 o
  -3   7   5      555.32      552.82     29.20 o
  -2   7   5       13.23        8.86      5.66 o
  -1   7   5       76.13       75.15      6.54 o
   0   7   5      653.94      663.19     15.04 o
   1   7   5      151.76      138.50      8.58 o
   2   7   5      443.97      456.96     15.46 o
   3   7   5       70.26       64.89      5.93 o
   4   7   5     1460.51     1466.26     19.68 o
   5   7   5      428.54      440.31     12.20 o
   6   7   5      405.04      414.72     22.82 o
   7   7   5      496.99      491.32     17.94 o
   8   7   5       46.84       72.51      8.88 o
  -1   8   5       58.59       48.67      6.40 o
   0   8   5       93.28       84.43      8.25 o
   1   8   5       81.43       96.34      7.83 o
   2   8   5       26.52       25.62     12.68 o
   3   8   5       22.88       18.41     11.21 o
   4   8   5      539.76      537.51     29.36 o
   5   8   5      886.19      903.47     20.67 o
   6   8   5      279.99      285.49     24.33 o
   7   8   5      592.71      597.19     16.41 o
   8   8   5      364.50      353.82     13.68 o
   0   9   5      681.66      704.10     18.49 o
   1   9   5        3.18        6.37      8.70 o
   2   9   5       14.89       21.49     12.00 o
   3   9   5       84.98      103.68     16.37 o
   4   9   5     1009.55     1084.78     36.53 o
   5   9   5      394.31      385.58     15.50 o
   6   9   5        1.91        5.63      9.57 o
   7   9   5        1.73        9.78      6.56 o
   3  10   5      126.98      112.28     17.10 o
   4  10   5      532.66      556.25     29.91 o
   5  10   5     2591.11     2648.06     56.78 o
  -4 -10   6       15.38       22.97     14.29 o
  -3 -10   6       17.03        3.45     14.35 o
  -6  -9   6       34.92       32.09     13.93 o
  -5  -9   6      212.62      231.79     17.51 o
  -4  -9   6     2529.48     2754.75     55.91 o
  -3  -9   6       25.07       20.06     14.08 o
  -2  -9   6        1.67       13.01     12.99 o
  -1  -9   6      315.88      264.89     22.87 o
   0  -9   6       54.99       76.03     16.86 o
  -7  -8   6      302.45      305.67     22.42 o
  -6  -8   6       50.13       50.70     11.31 o
  -5  -8   6      542.56      519.98     17.82 o
  -4  -8   6       52.69       48.41      8.66 o
  -3  -8   6     1533.48     1534.62     40.44 o
  -2  -8   6      980.17     1025.03     34.87 o
  -1  -8   6     1169.40     1129.52     36.96 o
   0  -8   6      559.63      548.46     19.03 o
   1  -8   6      534.57      534.79     15.97 o
   2  -8   6       38.27       45.03     11.40 o
  -7  -7   6        0.97        4.64     13.04 o
  -6  -7   6      655.19      647.10     27.74 o
  -5  -7   6        1.54       77.50      8.38 o
  -4  -7   6        4.93        6.20      5.31 o
  -3  -7   6      414.48      399.51     20.55 o
  -2  -7   6       50.73       46.91      8.29 o
  -1  -7   6     1322.35     1297.18     25.52 o
   0  -7   6     1220.91     1159.36     19.34 o
   1  -7   6       33.60       40.45      6.88 o
   2  -7   6     1112.76     1090.53     18.12 o
   3  -7   6      164.95      170.80      9.05 o
  -8  -6   6      752.42      766.46     32.41 o
  -7  -6   6       63.67       74.89     12.76 o
  -6  -6   6     1555.35     1543.48     39.90 o
  -5  -6   6     2861.78     2745.95     63.54 o
  -4  -6   6       65.66       68.33      6.21 o
  -3  -6   6      297.90      312.09     11.99 o
  -2  -6   6      138.70      132.87      6.85 o
  -1  -6   6     1346.25     1330.85     17.77 o
   0  -6   6        1.55       11.34      5.09 o
   1  -6   6      178.83      168.79      8.70 o
   2  -6   6       14.27       18.71      6.59 o
   3  -6   6        6.84       26.33      8.83 o
   4  -6   6      238.35      234.54     12.03 o
  -8  -5   6       58.02       65.07     13.00 o
  -7  -5   6       51.78       42.23      7.75 o
  -6  -5   6     1078.30     1073.72     18.21 o
  -5  -5   6     2684.38     2517.36     52.58 o
  -4  -5   6      585.47      562.66     11.97 o
  -3  -5   6      388.00      381.46      9.94 o
  -2  -5   6      120.51      120.05      8.01 o
  -1  -5   6      163.79      167.08     11.23 o
   0  -5   6     5049.01     4920.20     35.40 o
   1  -5   6      794.72      775.82     14.38 o
   2  -5   6     1734.20     1644.71     22.74 o
   3  -5   6       16.10       91.84      6.75 o
   4  -5   6      248.01      244.62     14.02 o
   5  -5   6      413.43      378.04     17.59 o
  -8  -4   6      101.85      105.34     15.95 o
  -7  -4   6       42.44       45.15      6.95 o
  -6  -4   6     2078.40     2168.11     36.14 o
  -5  -4   6       11.09       13.34      3.95 o
  -4  -4   6        8.82        9.01      2.90 o
  -3  -4   6      337.02      330.07     10.90 o
  -2  -4   6     1441.32     1417.96     27.40 o
  -1  -4   6     2671.52     2616.38     27.03 o
   0  -4   6      101.07       89.79      6.74 o
   1  -4   6       29.61       22.82      5.74 o
   2  -4   6      642.26      720.14     18.37 o
   3  -4   6       44.22       59.61      7.66 o
   4  -4   6      278.30      271.60     13.87 o
   5  -4   6     2494.53     2544.42     31.56 o
   6  -4   6      485.35      446.10     19.12 o
  -8  -3   6       16.32        7.58     13.65 o
  -7  -3   6     1097.93     1092.77     37.81 o
  -6  -3   6       12.35       13.61      5.36 o
  -5  -3   6      875.63      853.11     12.95 o
  -4  -3   6        5.86        9.23      3.74 o
  -3  -3   6     1230.24     1198.45     22.59 o
  -2  -3   6    10723.42    10884.27     35.20 o
  -1  -3   6      509.94      603.97      9.63 o
   0  -3   6      182.05      195.14      8.29 o
   1  -3   6       28.66       30.53      5.38 o
   2  -3   6      624.27      606.83     13.86 o
   3  -3   6      902.97      851.25     47.83 o
   4  -3   6        1.08      116.27      7.12 o
   5  -3   6     1256.43     1212.18     26.98 o
   6  -3   6     1077.21     1045.95     20.84 o
  -8  -2   6      209.11      221.38     12.15 o
  -7  -2   6       14.81       19.47      9.85 o
  -6  -2   6      625.25      620.95     15.17 o
  -5  -2   6      850.41      812.07     17.27 o
  -4  -2   6      140.30      129.16      6.12 o
  -3  -2   6     1094.58     1031.04     18.28 o
  -2  -2   6     9088.73     9115.24     37.44 o
  -1  -2   6     4627.64     4409.42     20.81 o
   0  -2   6     1086.92     1045.58     14.37 o
   1  -2   6     2778.02     2727.61     15.04 o
   2  -2   6      751.32      704.81     15.02 o
   3  -2   6     2098.63     2081.01     18.84 o
   4  -2   6      662.96      666.01     11.50 o
   5  -2   6      992.97      994.66     23.20 o
   6  -2   6       12.77       12.04      5.88 o
   7  -2   6       26.68       35.07      6.42 o
  -8  -1   6      138.91      178.15     18.67 o
  -7  -1   6     1542.49     1585.52     25.71 o
  -6  -1   6      242.33      235.06     18.29 o
  -5  -1   6     1168.73     1171.16     16.74 o
  -4  -1   6      865.21      778.84     10.22 o
  -3  -1   6      136.10      137.70      4.79 o
  -2  -1   6     1504.55     1641.69     18.11 o
  -1  -1   6     1578.06     1568.14     13.71 o
   0  -1   6        3.41        8.77      2.72 o
   1  -1   6      421.26      416.73      5.10 o
   2  -1   6      844.45      837.60      7.90 o
   3  -1   6     1324.27     1418.15     12.69 o
   4  -1   6      879.22      850.28      9.81 o
   5  -1   6       42.02       39.00      4.37 o
   6  -1   6      919.19      915.97     14.87 o
   7  -1   6      139.68      116.94      8.60 o
  -7   0   6      314.09      298.11     13.06 o
  -6   0   6     2731.71     2788.83     28.60 o
  -5   0   6     1205.70     1178.03     36.75 o
  -4   0   6     1902.87     1918.22     26.33 o
  -3   0   6      591.84      732.12      9.23 o
  -2   0   6     2035.70     1932.97     17.19 o
  -1   0   6     1975.73     1996.23     20.13 o
   0   0   6     6471.93     6793.41    152.12 o
   1   0   6       65.31       67.62      4.01 o
   2   0   6      543.51      615.46      7.55 o
   3   0   6      438.97      449.32      7.26 o
   4   0   6      150.39      152.60      4.77 o
   5   0   6     1768.35     1763.37     15.52 o
   6   0   6     2209.76     2290.68     21.15 o
   7   0   6        6.04        0.00      4.22 o
   8   0   6      541.55      517.22     27.69 o
  -7   1   6       22.80       20.91      7.40 o
  -6   1   6        5.32       38.64      8.03 o
  -5   1   6       42.47       35.20      5.42 o
  -4   1   6      819.89      847.31     15.25 o
  -3   1   6     2522.95     2474.97     25.72 o
  -2   1   6      891.74      897.36     14.71 o
  -1   1   6     3617.18     3854.88     38.49 o
   0   1   6      871.18      894.41     12.86 o
   1   1   6        2.23        5.67      2.75 o
   2   1   6      864.51      807.68      8.67 o
   3   1   6     5361.57     5236.51     28.46 o
   4   1   6     4639.31     4674.60     24.50 o
   5   1   6      467.29      504.72      7.93 o
   6   1   6     1336.57     1343.95     16.12 o
   7   1   6      595.37      601.93     25.50 o
   8   1   6      128.40      146.19      9.58 o
  -6   2   6      263.94      276.47      9.48 o
  -5   2   6       39.33       33.59      5.80 o
  -4   2   6        1.89       20.20      4.81 o
  -3   2   6        6.58       11.10      3.04 o
  -2   2   6      906.01      911.71     10.34 o
  -1   2   6      977.24      854.55     11.09 o
   0   2   6      100.68      122.31      6.18 o
   1   2   6     7350.40     7219.69     40.27 o
   2   2   6     5009.81     4983.77     31.60 o
   3   2   6     3232.74     3391.07     19.63 o
   4   2   6     1415.45     1385.96      8.60 o
   5   2   6     2754.69     2730.86     16.95 o
   6   2   6      614.17      612.21     13.09 o
   7   2   6      210.46      227.96     10.02 o
   8   2   6      377.99      414.62     19.07 o
  -6   3   6      598.13      582.25     14.93 o
  -5   3   6     1062.92     1052.49     23.30 o
  -4   3   6      403.81      427.01      9.89 o
  -3   3   6     6442.58     6400.69     35.51 o
  -2   3   6      215.46      220.01      5.17 o
  -1   3   6       28.42       25.48      2.77 o
   0   3   6       29.97       27.23      2.70 o
   1   3   6     3003.69     2896.62     17.66 o
   2   3   6     5185.92     5270.26     35.19 o
   3   3   6     1129.75     1198.24      7.64 o
   4   3   6        1.85        2.63      2.53 o
   5   3   6       53.03       51.87      4.46 o
   6   3   6      467.02      463.59     11.47 o
   7   3   6      228.61      251.43     18.42 o
   8   3   6       51.24       40.17     12.59 o
  -5   4   6     1038.48     1114.10     17.37 o
  -4   4   6      517.63      504.83     10.29 o
  -3   4   6      220.44      228.07      7.60 o
  -2   4   6      616.85      636.56     10.02 o
  -1   4   6      195.66      191.86      4.90 o
   0   4   6       59.32       59.42      3.22 o
   1   4   6      608.77      609.28      8.68 o
   2   4   6     6452.95     6375.79    101.05 o
   3   4   6       18.68       59.73      5.75 o
   4   4   6      530.54      541.95     10.31 o
   5   4   6      161.12      138.34      5.43 o
   6   4   6      336.89      330.44     12.19 o
   7   4   6       19.67       30.46      8.73 o
   8   4   6      159.22      157.36     12.77 o
   9   4   6        1.43        0.00     16.53 o
  -4   5   6       42.39       51.28      6.01 o
  -3   5   6       28.41       43.70      5.39 o
  -2   5   6      722.16      727.12     11.62 o
  -1   5   6      152.01      149.99      6.65 o
   0   5   6     1386.79     1342.83     12.06 o
   1   5   6       11.41       14.75      3.87 o
   2   5   6      279.28      257.34     10.08 o
   3   5   6     2064.99     2039.53     24.86 o
   4   5   6     1622.87     1640.86     18.79 o
   5   5   6      311.00      311.66      9.00 o
   6   5   6     1248.53     1263.92     18.97 o
   7   5   6      519.19      496.63     17.44 o
   8   5   6      355.07      350.64     16.51 o
   9   5   6       19.04       36.65      9.39 o
  -3   6   6      325.50      385.55     12.00 o
  -2   6   6       72.44       75.81      8.59 o
  -1   6   6      133.87      149.01     11.23 o
   0   6   6     1100.30     1102.53     14.94 o
   1   6   6      304.88      317.35      9.38 o
   2   6   6        2.25        2.58      6.38 o
   3   6   6      265.70      251.05     10.80 o
   4   6   6      201.83      181.33     13.87 o
   5   6   6     4197.57     4197.42     32.05 o
   6   6   6      666.80      662.18     19.89 o
   7   6   6       25.75       25.15      6.47 o
   8   6   6      182.33      168.22     13.17 o
  -2   7   6      337.74      371.03     11.86 o
  -1   7   6       37.91       42.48      5.98 o
   0   7   6     1473.14     1475.44     33.73 o
   1   7   6     3542.24     3478.30     39.48 o
   2   7   6       20.65        7.74      7.06 o
   3   7   6       32.95       18.88      7.61 o
   4   7   6      107.54      107.57      9.39 o
   5   7   6     1117.64     1157.08     24.36 o
   6   7   6      216.44      212.09     22.21 o
   7   7   6      415.27      390.42     16.80 o
   8   7   6      123.63      112.84     13.96 o
  -1   8   6        0.60       20.29      6.49 o
   0   8   6      240.43      214.81     13.56 o
   1   8   6      528.59      542.32     27.03 o
   2   8   6     1427.06     1514.78     41.25 o
   3   8   6      999.82      995.04     38.58 o
   4   8   6       42.55       48.63      8.44 o
   5   8   6      312.67      308.02     16.72 o
   6   8   6      364.41      327.24     14.85 o
   7   8   6      291.36      265.68     14.29 o
   8   8   6      171.03      215.13     14.36 o
   0   9   6     1107.02     1213.00     40.77 o
   1   9   6      308.31      313.08     15.56 o
   2   9   6        2.46        6.78     13.59 o
   3   9   6      221.46      242.62     20.83 o
   4   9   6      865.01      857.58     33.28 o
   5   9   6       13.84        0.00     17.15 o
   6   9   6        4.01       29.26      9.28 o
   7   9   6       10.79       16.90      7.52 o
   4  10   6      435.39      446.27     26.41 o
   5  10   6        3.00       14.47     12.69 o
  -5  -9   7     1611.09     1542.32     42.94 o
  -4  -9   7      101.33      134.88     17.31 o
  -3  -9   7       81.22       74.55     15.03 o
  -2  -9   7      359.39      362.54     25.13 o
  -1  -9   7      372.49      401.39     26.78 o
  -7  -8   7        0.67       28.03     12.61 o
  -6  -8   7      264.33      274.75     20.57 o
  -5  -8   7     1125.93     1157.21     25.53 o
  -4  -8   7      566.91      555.11     39.85 o
  -3  -8   7        2.10        2.87     12.60 o
  -2  -8   7     1122.66     1132.35     37.24 o
  -1  -8   7       22.95       56.17     14.67 o
   0  -8   7      165.99      160.29      9.85 o
   1  -8   7       52.46       64.85      7.91 o
  -7  -7   7      717.40      737.44     31.84 o
  -6  -7   7      131.11      130.25     15.59 o
  -5  -7   7      348.31      384.89     12.19 o
  -4  -7   7      226.80      231.89     10.18 o
  -3  -7   7      234.44      217.65     17.12 o
  -2  -7   7       38.56       50.09      8.56 o
  -1  -7   7     1475.28     1458.91     20.96 o
   0  -7   7      894.46      847.93     22.09 o
   1  -7   7       25.33       28.53      8.96 o
   2  -7   7       73.91       72.17     12.10 o
   3  -7   7        0.10       15.37      7.10 o
  -8  -6   7       11.32       36.32     12.08 o
  -7  -6   7       54.62       75.06     13.95 o
  -6  -6   7      280.57      250.63     18.53 o
  -5  -6   7      208.83      218.55     11.83 o
  -4  -6   7        1.67        6.86      4.75 o
  -3  -6   7      700.68      702.24     31.71 o
  -2  -6   7      876.82      877.48     19.71 o
  -1  -6   7        3.23        8.16      5.18 o
   0  -6   7        2.67       38.44      5.95 o
   1  -6   7      781.46      757.94     20.14 o
   2  -6   7      521.77      476.42     14.01 o
   3  -6   7     1147.08     1139.11     22.45 o
   4  -6   7       46.92       67.43      8.98 o
  -8  -5   7      117.36      136.63     16.23 o
  -7  -5   7      749.88      737.21     20.72 o
  -6  -5   7     1605.16     1643.13     23.04 o
  -5  -5   7      537.72      500.46     15.91 o
  -4  -5   7      331.66      314.87     10.61 o
  -3  -5   7        9.19        2.56      5.16 o
  -2  -5   7        1.48        0.18      8.03 o
  -1  -5   7      253.16      244.02     10.77 o
   0  -5   7        6.44       45.65      6.90 o
   1  -5   7      720.92      713.68     14.17 o
   2  -5   7       25.17       65.56      7.40 o
   3  -5   7     2139.54     2058.51     26.01 o
   4  -5   7      830.13      809.47     18.85 o
   5  -5   7      139.06      145.34     13.18 o
  -8  -4   7      392.13      368.91     25.13 o
  -7  -4   7       22.77       32.03      6.35 o
  -6  -4   7     2081.41     2109.91     28.27 o
  -5  -4   7      828.58      777.68     24.40 o
  -4  -4   7     1638.83     1608.22     26.20 o
  -3  -4   7       39.62       59.66      5.20 o
  -2  -4   7     2268.95     2134.53     25.79 o
  -1  -4   7     1317.53     1392.67     36.84 o
   0  -4   7      355.45      358.66     18.84 o
   1  -4   7     1287.33     1223.27     20.62 o
   2  -4   7     6819.21     6775.03     43.89 o
   3  -4   7      625.19      631.79     20.59 o
   4  -4   7        4.34       15.17      7.72 o
   5  -4   7       10.91       22.93      7.90 o
  -8  -3   7      502.45      515.80     20.20 o
  -7  -3   7       29.47       29.39      8.59 o
  -6  -3   7      982.34      957.23     17.70 o
  -5  -3   7      162.82      153.95      6.86 o
  -4  -3   7        1.58        2.12      3.58 o
  -3  -3   7      940.07      868.68     13.33 o
  -2  -3   7     1452.10     1343.37     15.42 o
  -1  -3   7     3690.36     3780.15     23.52 o
   0  -3   7       46.67       51.41      8.59 o
   1  -3   7      384.83      360.59      6.64 o
   2  -3   7       18.53       25.00      5.27 o
   3  -3   7     1876.21     1853.13     25.35 o
   4  -3   7     1256.97     1244.15     18.51 o
   5  -3   7      467.08      447.99     13.99 o
   6  -3   7       41.52       46.40      7.46 o
  -8  -2   7     1626.72     1616.41     86.07 o
  -7  -2   7        1.48        1.16      7.86 o
  -6  -2   7      389.64      342.48     14.97 o
  -5  -2   7     1571.01     1571.96     20.10 o
  -4  -2   7        9.68        9.53      3.90 o
  -3  -2   7      681.54      668.35     14.76 o
  -2  -2   7      881.88      847.76     21.27 o
  -1  -2   7     3477.18     3491.77     21.54 o
   0  -2   7     2984.37     3219.00     39.23 o
   1  -2   7       31.71       69.36      2.88 o
   2  -2   7     3521.45     3425.19     24.21 o
   3  -2   7      852.42      817.87     21.50 o
   4  -2   7        7.27       13.80      3.58 o
   5  -2   7       33.47       33.30      5.26 o
   6  -2   7      145.16      154.90      9.33 o
   7  -2   7       60.67       91.06      8.70 o
  -7  -1   7       58.78       40.93      7.75 o
  -6  -1   7      163.04      153.15     11.47 o
  -5  -1   7      948.73      917.75     26.96 o
  -4  -1   7      132.34      121.32      5.12 o
  -3  -1   7     2558.67     2558.28     36.05 o
  -2  -1   7      401.21      380.39      8.51 o
  -1  -1   7      249.23      214.66      6.40 o
   0  -1   7      571.75      621.46      8.05 o
   1  -1   7     3039.08     2922.70     14.66 o
   2  -1   7     2133.86     2216.04     15.77 o
   3  -1   7      148.32      154.57      5.74 o
   4  -1   7        2.88        8.02      4.15 o
   5  -1   7        6.17        9.08      3.62 o
   6  -1   7       19.86       23.62      5.06 o
   7  -1   7      119.51      140.19     26.42 o
  -7   0   7      545.92      526.15     16.71 o
  -6   0   7      174.42      207.86     10.95 o
  -5   0   7      976.04      933.52     75.94 o
  -4   0   7     1502.45     1419.06     23.95 o
  -3   0   7      349.90      361.60      9.02 o
  -2   0   7      820.01      717.67     12.19 o
  -1   0   7      913.92      905.62     14.26 o
   0   0   7       97.65       90.43      8.43 o
   1   0   7     2093.56     1997.33     15.99 o
   2   0   7    11435.42    11099.04     82.49 o
   3   0   7     2247.39     2532.36     15.96 o
   4   0   7     1226.84     1245.05     13.24 o
   5   0   7        2.80        4.12      2.89 o
   6   0   7     1456.23     1488.86     15.72 o
   7   0   7       57.66       61.82      6.37 o
   8   0   7      800.04      804.94     22.39 o
  -7   1   7       29.56       44.36     13.94 o
  -6   1   7      561.53      592.83     18.39 o
  -5   1   7     1354.25     1307.85     21.13 o
  -4   1   7      417.47      366.95     17.23 o
  -3   1   7      925.30      913.25     14.88 o
  -2   1   7     1789.52     1746.45     42.88 o
  -1   1   7      362.02      345.32      9.77 o
   0   1   7       19.51       19.13      3.47 o
   1   1   7      149.58      137.98      4.67 o
   2   1   7     3485.56     3477.15     19.53 o
   3   1   7     2452.72     2480.96     14.19 o
   4   1   7       94.63       97.17      4.71 o
   5   1   7       85.27      113.62      4.01 o
   6   1   7        9.21        4.08      4.38 o
   7   1   7     1258.58     1303.01     27.15 o
   8   1   7      494.43      494.46     15.26 o
  -6   2   7        4.62        7.18      5.21 o
  -5   2   7     1073.11     1056.55     21.27 o
  -4   2   7      419.79      417.32     12.23 o
  -3   2   7     1733.05     1788.63     19.85 o
  -2   2   7     2407.30     2357.78     21.53 o
  -1   2   7     4775.04     4742.32     26.74 o
   0   2   7     1854.58     1778.44     29.28 o
   1   2   7     3234.85     3303.97     24.08 o
   2   2   7      897.73     1140.70     10.02 o
   3   2   7      517.22      529.88      7.09 o
   4   2   7       23.39       27.80      2.52 o
   5   2   7      706.86      713.51      9.37 o
   6   2   7       17.29       19.03      5.31 o
   7   2   7      265.40      254.14     10.55 o
   8   2   7       80.02       78.04     10.30 o
  -5   3   7        0.97       13.67      5.53 o
  -4   3   7      142.78      135.43      8.16 o
  -3   3   7      647.91      636.48     13.17 o
  -2   3   7       20.05       28.35      3.34 o
  -1   3   7       83.87       90.22      4.27 o
   0   3   7     2803.39     2684.90     17.03 o
   1   3   7     5526.17     5549.25     21.91 o
   2   3   7        0.95        1.73      5.73 o
   3   3   7       23.79       30.95      2.36 o
   4   3   7      247.13      248.92      5.68 o
   5   3   7     1545.56     1542.22     15.01 o
   6   3   7       23.37       25.87      5.38 o
   7   3   7     1499.99     1515.45     56.61 o
   8   3   7      150.55      148.57     12.67 o
  -5   4   7      100.12      124.69      7.25 o
  -4   4   7        1.91        7.10      4.95 o
  -3   4   7       48.97       39.89      4.68 o
  -2   4   7      890.30      907.45     13.22 o
  -1   4   7      599.49      588.00      8.57 o
   0   4   7        3.34        8.34      2.42 o
   1   4   7     1419.72     1427.97     18.56 o
   2   4   7     1750.20     1649.01     41.58 o
   3   4   7      478.88      483.26     10.41 o
   4   4   7       12.32        9.10      3.50 o
   5   4   7     2924.95     2895.80     23.56 o
   6   4   7      939.64      903.93     15.90 o
   7   4   7        0.34        0.00      8.33 o
   8   4   7     1346.14     1349.00     43.39 o
  -4   5   7      117.50      102.16      6.44 o
  -3   5   7       22.39       35.99      6.55 o
  -2   5   7     1087.72     1099.57     14.15 o
  -1   5   7      587.89      578.49     10.60 o
   0   5   7     1850.16     1845.66     27.17 o
   1   5   7     1975.50     1953.37     19.43 o
   2   5   7      442.36      414.44     12.71 o
   3   5   7      235.73      242.82     10.13 o
   4   5   7       14.02       11.43      4.78 o
   5   5   7      757.53      726.20     13.33 o
   6   5   7       34.36       24.11      5.91 o
   7   5   7       27.66       35.74      8.06 o
   8   5   7      123.14      111.46     11.28 o
  -3   6   7      257.48      225.04     11.35 o
  -2   6   7      693.40      690.93     30.88 o
  -1   6   7     1753.67     1819.62     29.28 o
   0   6   7     1479.89     1482.19     19.83 o
   1   6   7     1367.69     1352.33     23.85 o
   2   6   7      851.55      824.21     20.17 o
   3   6   7      218.35      209.14     10.40 o
   4   6   7       65.14       69.86      8.00 o
   5   6   7     2794.97     2816.21     27.32 o
   6   6   7     1121.93     1132.34     23.81 o
   7   6   7      154.52      164.94      9.72 o
   8   6   7       35.85       46.44     17.36 o
  -2   7   7      619.93      675.43     17.48 o
  -1   7   7      107.82       87.74      9.69 o
   0   7   7      330.71      366.13     14.81 o
   1   7   7       57.27       77.67     11.26 o
   2   7   7      180.82      162.58     11.02 o
   3   7   7      439.42      429.37     15.31 o
   4   7   7        1.93        0.00      9.82 o
   5   7   7       64.89       53.22      7.09 o
   6   7   7      923.48      898.69     23.13 o
   7   7   7      552.24      547.26     15.67 o
   8   7   7      215.66      208.57     13.77 o
  -1   8   7     1087.11     1179.61     28.82 o
   0   8   7        3.36       22.15     11.88 o
   1   8   7       13.69       46.84      9.12 o
   2   8   7        0.75       18.79      8.11 o
   3   8   7      104.20      105.30     10.65 o
   4   8   7       69.20       52.29      9.41 o
   5   8   7       12.38       20.16      6.12 o
   6   8   7        8.48        0.94     11.46 o
   7   8   7        7.54       17.35      8.10 o
   8   8   7      382.98      393.69     18.72 o
   1   9   7       58.79       61.67     11.70 o
   2   9   7      449.73      469.52     27.27 o
   3   9   7      273.81      257.52     22.12 o
   4   9   7     2277.20     2263.45     51.48 o
   5   9   7      636.80      673.78     29.30 o
   6   9   7        2.02        2.95      9.08 o
   7   9   7        1.44       18.00      9.27 o
   4  10   7      133.83      124.37     19.29 o
   5  10   7      443.70      460.34     27.74 o
  -5  -9   8      323.71      322.96     22.64 o
  -4  -9   8      375.88      404.91     24.48 o
  -3  -9   8        2.70        0.00      5.54 o
  -2  -9   8       50.71       77.73     18.25 o
  -1  -9   8        4.81        0.00      9.65 o
  -6  -8   8       15.37       37.55     12.22 o
  -5  -8   8      203.77      203.61     17.64 o
  -4  -8   8        1.35       21.54      8.45 o
  -3  -8   8      113.87      116.55     16.81 o
  -2  -8   8       69.11      109.27     15.08 o
  -1  -8   8      731.24      735.59     21.84 o
   0  -8   8      115.89       95.38      8.77 o
   1  -8   8      429.88      443.92     18.73 o
  -7  -7   8       10.68       22.35     11.63 o
  -6  -7   8      155.12      168.16     17.03 o
  -5  -7   8      403.45      414.81     17.10 o
  -4  -7   8      117.95      115.85     25.00 o
  -3  -7   8       37.22       48.64     12.72 o
  -2  -7   8     1616.42     1692.74     29.53 o
  -1  -7   8     2086.31     2080.81     34.13 o
   0  -7   8       27.53       35.63      6.61 o
   1  -7   8      339.65      329.40     12.76 o
   2  -7   8       12.67       24.60      6.65 o
   3  -7   8      190.08      198.85     14.19 o
  -7  -6   8      288.46      297.78     21.41 o
  -6  -6   8      349.89      327.89     22.05 o
  -5  -6   8      890.17      897.97     37.17 o
  -4  -6   8       51.75       58.42      6.31 o
  -3  -6   8       10.96       30.57      7.03 o
  -2  -6   8     1095.59     1119.72     22.68 o
  -1  -6   8     6898.90     6838.81     66.36 o
   0  -6   8      783.52      789.88     15.82 o
   1  -6   8      361.18      361.06     11.90 o
   2  -6   8       44.67       55.34      7.31 o
   3  -6   8       12.51       22.40      5.45 o
   4  -6   8      150.16      137.58     19.07 o
  -8  -5   8      752.08      716.16     22.59 o
  -7  -5   8      203.88      189.39     16.02 o
  -6  -5   8       10.39        9.53      5.78 o
  -5  -5   8      121.69      112.65      9.28 o
  -4  -5   8      888.39      881.48     15.97 o
  -3  -5   8       72.75      154.40      9.38 o
  -2  -5   8      317.49      340.81     12.63 o
  -1  -5   8     2186.78     2130.24     52.00 o
   0  -5   8      534.28      565.42     15.75 o
   1  -5   8        3.82       15.63      7.03 o
   2  -5   8        7.03       10.37      6.23 o
   3  -5   8      111.91      135.32      9.23 o
   4  -5   8      317.07      312.95     12.72 o
  -8  -4   8      954.10      933.87     37.95 o
  -7  -4   8       75.33       87.15      9.65 o
  -6  -4   8      801.95      802.59     14.81 o
  -5  -4   8      791.42      771.80     28.87 o
  -4  -4   8      206.59      209.83      8.71 o
  -3  -4   8     1477.99     1457.11     18.28 o
  -2  -4   8       11.85       18.94      5.68 o
  -1  -4   8      533.79      586.49     14.86 o
   0  -4   8      620.91      622.94     15.47 o
   1  -4   8        1.61        4.30      5.48 o
   2  -4   8     1059.62     1078.13     20.86 o
   3  -4   8      124.40      106.18      8.27 o
   4  -4   8       70.02       74.00      7.73 o
   5  -4   8      316.23      325.35     13.55 o
  -8  -3   8       23.09       38.90     13.39 o
  -7  -3   8       33.26       42.74      8.68 o
  -6  -3   8       82.51       89.70      7.63 o
  -5  -3   8      128.90      133.84      6.77 o
  -4  -3   8     1287.41     1192.13     33.28 o
  -3  -3   8     2157.42     2157.71     31.93 o
  -2  -3   8     2150.31     2059.63     16.56 o
  -1  -3   8        1.53      128.16      9.04 o
   0  -3   8        1.00        8.02      4.92 o
   1  -3   8     1149.99     1065.68     31.84 o
   2  -3   8     1062.99     1063.74     19.12 o
   3  -3   8       93.20       82.82     17.93 o
   4  -3   8     2132.95     2068.83     38.24 o
   5  -3   8      164.68      191.53     16.78 o
   6  -3   8       87.55      102.35     14.61 o
  -7  -2   8      141.32      132.47     12.47 o
  -6  -2   8       65.72       63.64      9.07 o
  -5  -2   8      728.26      718.80     19.04 o
  -4  -2   8       21.02       20.32      4.63 o
  -3  -2   8        1.94        5.15      3.37 o
  -2  -2   8     2837.56     2898.91     26.68 o
  -1  -2   8     5020.08     4864.73     38.62 o
   0  -2   8     2548.24     2584.25     18.13 o
   1  -2   8       21.13      157.82      6.92 o
   2  -2   8     1418.83     1361.99     12.21 o
   3  -2   8      862.56      848.92     12.11 o
   4  -2   8       73.85       73.04      5.08 o
   5  -2   8     3012.12     3053.58     22.94 o
   6  -2   8      550.70      553.05     15.24 o
   7  -2   8      399.42      382.03     13.96 o
  -7  -1   8       74.01       73.98      8.83 o
  -6  -1   8      222.88      192.40     12.84 o
  -5  -1   8      513.06      505.12     16.67 o
  -4  -1   8      773.03      788.86     11.54 o
  -3  -1   8     3120.40     3043.27     65.08 o
  -2  -1   8     1573.21     1576.98     24.33 o
  -1  -1   8        3.90        4.89      2.96 o
   0  -1   8     3681.44     3722.65     42.83 o
   1  -1   8       59.20       78.99      4.61 o
   2  -1   8     3586.90     3655.63     22.74 o
   3  -1   8     1076.86     1050.44     11.86 o
   4  -1   8      141.73      128.35      5.06 o
   5  -1   8       21.75       21.86      3.91 o
   6  -1   8       29.49       34.05      5.04 o
   7  -1   8      885.26      874.45     16.60 o
  -7   0   8        3.49        0.00      6.47 o
  -6   0   8      226.06      234.66     14.28 o
  -5   0   8      498.09      518.82     33.42 o
  -4   0   8     2157.60     2095.13     44.09 o
  -3   0   8        2.62       45.76      5.78 o
  -2   0   8     5181.79     5072.57     42.57 o
  -1   0   8     2501.40     2477.79     34.13 o
   0   0   8        2.05        0.00      2.83 o
   1   0   8      172.10      165.91      6.21 o
   2   0   8     1296.89     1262.37     13.89 o
   3   0   8     2702.22     2714.13     18.31 o
   4   0   8      170.43      146.06      5.02 o
   5   0   8       20.13       23.38      3.68 o
   6   0   8      559.74      531.15     10.08 o
   7   0   8        6.37        9.30      5.51 o
   8   0   8       55.62       77.37      8.44 o
  -6   1   8      195.70      182.53     11.02 o
  -5   1   8     1759.50     1734.69     25.17 o
  -4   1   8      437.48      426.14     15.08 o
  -3   1   8      534.33      470.37     11.01 o
  -2   1   8      289.73      240.99     12.60 o
  -1   1   8      950.79     1106.60     17.41 o
   0   1   8      764.68      773.42     11.38 o
   1   1   8     1111.23     1115.72     13.38 o
   2   1   8        8.46       12.07      2.70 o
   3   1   8      273.11      242.51      7.15 o
   4   1   8      528.51      501.33      7.77 o
   5   1   8      133.69      140.89      4.48 o
   6   1   8      362.92      387.06     15.17 o
   7   1   8      442.44      426.83     15.03 o
   8   1   8      607.22      600.04     21.10 o
  -6   2   8       12.48       23.44      6.93 o
  -5   2   8       98.05       96.16      8.79 o
  -4   2   8     2727.25     2813.61     33.63 o
  -3   2   8      291.80      269.62      8.95 o
  -2   2   8        2.72        7.72      3.79 o
  -1   2   8     5694.49     5600.69     37.70 o
   0   2   8      885.85      786.09     21.31 o
   1   2   8      264.91      250.75      8.10 o
   2   2   8       11.03       34.04      3.61 o
   3   2   8      229.72      218.77      4.43 o
   4   2   8       52.85       55.91      2.88 o
   5   2   8     2535.16     2573.59     16.19 o
   6   2   8     3398.52     3438.18     38.80 o
   7   2   8      858.96      841.76     22.28 o
   8   2   8       12.96       22.85      7.86 o
  -5   3   8      298.30      289.75     12.55 o
  -4   3   8        9.49       33.56      6.79 o
  -3   3   8      415.53      403.39     13.25 o
  -2   3   8     1108.43     1065.83     12.97 o
  -1   3   8      547.93      510.85      8.52 o
   0   3   8      458.43      475.90      8.33 o
   1   3   8     5933.46     5993.57     42.93 o
   2   3   8      182.49      161.23     10.52 o
   3   3   8     1738.14     1758.52     14.65 o
   4   3   8       16.40       21.30      3.12 o
   5   3   8      185.19      178.09      7.79 o
   6   3   8     4393.70     4489.26     46.26 o
   7   3   8      263.95      273.95     21.76 o
   8   3   8       42.90       37.64      9.71 o
  -5   4   8       77.93       82.91      7.70 o
  -4   4   8      320.40      345.34     12.97 o
  -3   4   8       74.72       90.94      7.23 o
  -2   4   8      354.36      340.65     10.10 o
  -1   4   8     1683.98     1693.37     14.59 o
   0   4   8      359.36      353.13      8.77 o
   1   4   8     1356.05     1364.19     16.46 o
   2   4   8     3107.30     2869.63     29.64 o
   3   4   8     3273.75     3289.00     27.39 o
   4   4   8        0.50        0.00      2.12 o
   5   4   8      110.07      113.59      9.97 o
   6   4   8      794.52      806.28     15.66 o
   7   4   8      382.38      357.25     15.33 o
   8   4   8      169.29      186.24     13.29 o
  -4   5   8       16.35       19.44      7.28 o
  -3   5   8       86.30      105.26      8.11 o
  -2   5   8       46.89       54.40      7.63 o
  -1   5   8     2636.55     2638.37     21.98 o
   0   5   8      515.60      474.05     14.79 o
   1   5   8     1222.43     1242.23     17.91 o
   2   5   8       56.14       59.16      5.84 o
   3   5   8       14.78       11.09      5.41 o
   4   5   8     2582.87     2519.14     21.05 o
   5   5   8     1277.06     1274.76     27.20 o
   6   5   8      191.48      191.31      9.36 o
   7   5   8       17.75       19.07      8.73 o
   8   5   8       26.33       19.28      8.48 o
  -3   6   8       81.24      106.39     14.26 o
  -2   6   8       49.51       37.13      9.12 o
  -1   6   8       24.89       23.31      9.02 o
   0   6   8      101.72      114.72      7.38 o
   1   6   8       85.28       78.73      8.69 o
   2   6   8      869.36      903.05     20.15 o
   3   6   8      412.53      418.80     14.42 o
   4   6   8      490.66      468.04     14.68 o
   5   6   8     1008.27     1054.16     17.82 o
   6   6   8      198.42      196.09     31.35 o
   7   6   8       54.76       74.18      7.82 o
   8   6   8      423.57      382.46     17.43 o
  -2   7   8      191.00      172.51     12.18 o
  -1   7   8       32.08       61.41     11.22 o
   0   7   8       11.45       16.35     11.61 o
   1   7   8       18.62       25.96     11.83 o
   2   7   8     1678.39     1745.46     36.79 o
   3   7   8       42.49       46.13      9.02 o
   4   7   8      983.07     1004.34     22.35 o
   5   7   8     2236.07     2160.17     33.10 o
   6   7   8      543.92      515.22     35.66 o
   7   7   8      155.83      159.12     14.38 o
   8   7   8      106.78       90.09     11.50 o
   0   8   8      137.68       98.81     17.63 o
   1   8   8       52.86       61.97      9.86 o
   2   8   8     1203.07     1209.69     26.84 o
   3   8   8      466.51      479.09     18.18 o
   4   8   8        8.20       27.66      8.46 o
   5   8   8      964.98      911.48     53.77 o
   6   8   8       94.20      109.01     16.01 o
   7   8   8      550.55      537.84     20.29 o
   2   9   8       89.08       78.21     15.74 o
   3   9   8      865.57      881.37     24.98 o
   4   9   8       24.28       31.18     10.28 o
   5   9   8      428.03      433.58     19.26 o
   6   9   8      338.64      333.39     25.05 o
   7   9   8       50.33       60.54     12.17 o
  -4  -9   9      122.57      118.87     17.37 o
  -3  -9   9      104.16      125.30     18.49 o
  -2  -9   9      105.18      101.78     18.94 o
  -6  -8   9      868.30      858.39     36.37 o
  -4  -8   9      904.07      927.14     24.40 o
  -3  -8   9      407.53      366.83     23.16 o
  -2  -8   9        0.80        9.32     14.16 o
  -1  -8   9      425.75      416.56     18.18 o
   0  -8   9        4.94       10.20      7.17 o
   1  -8   9        1.87       29.78      7.98 o
  -7  -7   9      519.35      440.59     27.36 o
  -6  -7   9       35.16       31.22     13.52 o
  -5  -7   9     1504.85     1432.34     43.26 o
  -4  -7   9      194.67      203.82     12.74 o
  -3  -7   9     1345.04     1404.82     40.82 o
  -2  -7   9      410.39      414.56     20.78 o
  -1  -7   9      569.40      531.12     14.45 o
   0  -7   9      265.25      273.94     11.44 o
   1  -7   9       99.86      106.03      8.69 o
   2  -7   9       79.67       82.36      8.66 o
  -7  -6   9      325.61      290.99     21.57 o
  -6  -6   9       20.00       25.99      7.58 o
  -5  -6   9      557.22      535.24     18.51 o
  -4  -6   9       10.25        6.31      6.76 o
  -3  -6   9      101.71      102.76     19.08 o
  -2  -6   9        7.21       15.37      7.10 o
  -1  -6   9      151.87      142.61     11.26 o
   0  -6   9      928.64      914.02     22.02 o
   1  -6   9       62.91       73.01      7.54 o
   2  -6   9       52.76       68.79      7.96 o
   3  -6   9      446.03      477.03     15.32 o
  -7  -5   9      974.54      974.83     24.88 o
  -6  -5   9        8.45       17.04     10.11 o
  -5  -5   9       75.71       67.49     13.21 o
  -4  -5   9        7.07       18.01     10.73 o
  -3  -5   9      337.24      357.48     13.89 o
  -2  -5   9      164.08      148.75     13.66 o
  -1  -5   9       40.91       47.23      9.21 o
   0  -5   9       62.07       70.76      8.57 o
   1  -5   9      846.66      825.31     19.96 o
   2  -5   9      705.22      659.52     15.84 o
   3  -5   9      777.17      744.04     17.18 o
   4  -5   9      834.92      780.37     22.56 o
  -7  -4   9      548.72      526.91     19.77 o
  -6  -4   9        4.38       11.34      6.80 o
  -5  -4   9       33.86       38.91      6.13 o
  -4  -4   9     3762.64     3733.02     47.71 o
  -3  -4   9      364.35      398.79     10.02 o
  -2  -4   9     3178.48     3157.72     26.13 o
  -1  -4   9      225.49      209.48     10.38 o
   0  -4   9      110.22      103.05      8.63 o
   1  -4   9      249.81      243.83     11.16 o
   2  -4   9      645.15      650.68     25.64 o
   3  -4   9     3169.29     3211.33     31.29 o
   4  -4   9        9.59       19.74      8.87 o
   5  -4   9        2.53       15.24      5.51 o
  -7  -3   9      109.75       88.60     11.07 o
  -6  -3   9      774.80      779.07     17.07 o
  -5  -3   9     1119.54     1078.40     25.94 o
  -4  -3   9     3080.44     3113.66     41.10 o
  -3  -3   9      970.08      947.14     14.36 o
  -2  -3   9       52.00       67.75      4.92 o
  -1  -3   9     1386.13     1425.56     16.59 o
   0  -3   9       35.13       36.53      4.37 o
   1  -3   9       53.50       46.85      5.98 o
   2  -3   9        3.68        4.08      5.93 o
   3  -3   9     3995.63     3894.79     38.67 o
   4  -3   9      823.32      803.49     15.91 o
   5  -3   9        1.35        7.41      5.48 o
   6  -3   9        4.47       10.35      6.41 o
  -7  -2   9        0.28        3.31      7.71 o
  -6  -2   9        1.05        7.99      7.71 o
  -5  -2   9      682.02      668.85     16.00 o
  -4  -2   9     4927.37     4869.81     58.18 o
  -3  -2   9       53.82       52.95      4.68 o
  -2  -2   9     2113.08     2110.50     19.98 o
  -1  -2   9      897.09      909.77     13.83 o
   0  -2   9       62.05       77.88      4.73 o
   1  -2   9       49.40      197.14      6.26 o
   2  -2   9     1127.98     1096.26     13.73 o
   3  -2   9      164.94      163.46      5.21 o
   4  -2   9      807.24      795.79     15.59 o
   5  -2   9        3.51        7.27      3.28 o
   6  -2   9       14.12       22.16      7.98 o
   7  -2   9      171.94      188.84     35.73 o
  -7  -1   9       52.92       56.54      9.72 o
  -6  -1   9       88.72       89.28     10.89 o
  -5  -1   9      557.06      544.98     17.91 o
  -4  -1   9      552.52      544.15     12.52 o
  -3  -1   9      297.42      273.93      9.03 o
  -2  -1   9     1205.77     1187.65     17.38 o
  -1  -1   9       85.73       90.50      5.30 o
   0  -1   9       69.59       54.47      4.07 o
   1  -1   9     5580.19     5487.02     52.72 o
   2  -1   9      847.80      830.52     10.33 o
   3  -1   9      209.89      201.94      5.97 o
   4  -1   9       30.78       38.19      4.18 o
   5  -1   9       10.02       12.51      3.49 o
   6  -1   9      901.79      910.17     13.69 o
   7  -1   9        5.43        9.89      5.70 o
  -7   0   9       77.38       58.67     13.82 o
  -6   0   9      191.79      173.15     10.64 o
  -5   0   9       14.31       25.66      8.41 o
  -4   0   9        8.17       15.21      6.32 o
  -3   0   9        1.48       19.89      7.60 o
  -2   0   9      116.28       96.94      6.16 o
  -1   0   9      192.74      190.11      6.87 o
   0   0   9      426.87      451.06     14.30 o
   1   0   9      774.26      769.48     21.62 o
   2   0   9    11988.57    11984.03     76.77 o
   3   0   9     1058.97     1000.19     11.79 o
   4   0   9      434.03      422.57      8.79 o
   5   0   9       60.47       73.13      4.22 o
   6   0   9      776.89      795.59     16.10 o
   7   0   9      445.48      441.63     12.04 o
   8   0   9      243.36      278.03     24.75 o
  -6   1   9     1104.18     1098.36     22.70 o
  -5   1   9     1025.80      990.94     20.04 o
  -4   1   9        1.88        0.00     59.19 o
  -3   1   9       14.07       40.46      8.46 o
  -2   1   9      105.03      100.41     10.02 o
  -1   1   9     1740.41     1731.74     22.73 o
   0   1   9       71.80       69.69      5.91 o
   1   1   9     1864.37     1866.35     28.19 o
   2   1   9     2753.74     2860.14     25.99 o
   3   1   9     1287.09     1207.47     15.03 o
   4   1   9      881.95      905.46     12.19 o
   5   1   9        1.93       36.93      3.46 o
   6   1   9      289.21      287.35      8.85 o
   7   1   9      402.93      391.20     16.44 o
   8   1   9       46.26       46.30      9.40 o
  -6   2   9        8.23       17.68     14.72 o
  -5   2   9     2197.42     2185.83     29.57 o
  -4   2   9      275.82      255.77     10.91 o
  -3   2   9       72.89       79.00      6.15 o
  -2   2   9       15.05       12.13      4.64 o
  -1   2   9     1955.40     1851.97     34.19 o
   0   2   9     2751.95     2528.80     26.14 o
   1   2   9      463.99      404.05     10.43 o
   2   2   9     6633.09     6643.40     34.81 o
   3   2   9      288.11      269.70      5.60 o
   4   2   9      193.44      191.01      5.43 o
   5   2   9      110.13      123.68      5.21 o
   6   2   9     1087.52     1084.00     15.58 o
   7   2   9        6.88        6.92      9.84 o
   8   2   9       95.28      103.30     10.63 o
  -5   3   9      400.29      439.19     15.07 o
  -4   3   9        1.69        0.88      3.06 o
  -3   3   9       14.59       11.25      4.41 o
  -2   3   9     1194.16     1169.26     16.03 o
  -1   3   9      370.27      369.60      8.89 o
   0   3   9     1193.55     1150.97     13.40 o
   1   3   9     1499.35     1495.92     21.67 o
   2   3   9      332.79      300.01      7.26 o
   3   3   9       16.95       29.14      4.92 o
   4   3   9      149.69      140.75      6.63 o
   5   3   9     1032.52     1012.34     16.00 o
   6   3   9        0.91        0.00      2.09 o
   7   3   9      522.00      499.09     18.36 o
   8   3   9       20.68       34.21      9.63 o
  -4   4   9       42.17       39.42      7.44 o
  -3   4   9      106.84      112.98      8.07 o
  -2   4   9        9.70       62.30      6.20 o
  -1   4   9      935.76      932.09     15.07 o
   0   4   9     1332.20     1309.82     16.65 o
   1   4   9        5.15       15.60      3.53 o
   2   4   9      391.82      365.01     12.06 o
   3   4   9      210.81      188.27      8.94 o
   4   4   9      414.57      433.91     10.78 o
   5   4   9      181.37      178.18      7.55 o
   6   4   9      308.75      343.78     11.35 o
   7   4   9       23.78       20.94      8.76 o
   8   4   9      205.34      218.19     14.87 o
  -4   5   9       10.45       10.21      9.99 o
  -3   5   9      159.26      194.85     15.35 o
  -2   5   9      876.73      881.75     48.23 o
  -1   5   9      595.74      573.11     16.28 o
   0   5   9     1219.80     1205.10     22.38 o
   1   5   9     1104.84     1041.83     16.92 o
   2   5   9      689.48      676.54     16.81 o
   3   5   9     2083.60     2009.03     27.58 o
   4   5   9       14.60       19.47      5.10 o
   5   5   9     1429.11     1379.48     19.52 o
   6   5   9        8.83       42.67      9.83 o
   7   5   9       40.47       24.50     15.76 o
   8   5   9        6.88        9.67      8.42 o
  -2   6   9       40.07       38.03     12.40 o
  -1   6   9      416.81      384.83     22.55 o
   0   6   9       31.51       49.95      8.35 o
   1   6   9     1630.86     1559.70     26.89 o
   2   6   9      141.94      136.89     16.99 o
   3   6   9     1162.39     1114.56     22.44 o
   4   6   9      578.13      550.10     17.16 o
   5   6   9      852.78      820.74     16.34 o
   6   6   9     1593.19     1620.59     29.48 o
   7   6   9      204.77      178.27     10.04 o
   8   6   9      201.65      194.46     13.80 o
  -2   7   9     1459.24     1397.44     44.26 o
  -1   7   9      340.84      339.65     23.36 o
   0   7   9       51.55       57.83      9.18 o
   1   7   9       29.86       22.73      8.33 o
   2   7   9      115.16      125.93     11.05 o
   3   7   9      628.16      625.56     20.46 o
   4   7   9        0.61        5.74     13.12 o
   5   7   9        8.12       17.13      7.84 o
   6   7   9       68.29       54.76     11.22 o
   7   7   9       63.22       61.34      7.72 o
   8   7   9       15.49       32.55     10.46 o
   0   8   9       95.41       88.39     16.73 o
   1   8   9        0.28        0.47      3.46 o
   2   8   9      502.84      476.23     24.21 o
   3   8   9      225.88      223.11     13.99 o
   4   8   9      337.69      296.28     39.57 o
   5   8   9      571.62      583.72     25.26 o
   6   8   9       79.63       73.09     14.99 o
   7   8   9        0.48       28.45      7.80 o
   2   9   9      699.32      743.77     23.57 o
   3   9   9      192.24      188.50     14.08 o
   4   9   9      127.23      135.95     12.19 o
   5   9   9        9.23       13.85      9.76 o
   6   9   9       19.93        8.94    468.57 o
  -4  -9  10      385.62      401.01     25.32 o
  -3  -9  10       84.38      101.06     15.67 o
  -4  -8  10       19.14       15.09      7.97 o
  -3  -8  10        4.02        9.19      8.77 o
  -2  -8  10      190.04      186.63     18.19 o
  -1  -8  10        3.65        0.00      8.64 o
   0  -8  10        3.44       10.65      6.37 o
   1  -8  10       12.22       24.24      8.46 o
  -5  -7  10       47.64       33.79     13.44 o
  -4  -7  10       82.23      102.45     10.64 o
  -3  -7  10        6.74       17.36      9.60 o
  -2  -7  10      312.84      306.11     15.03 o
  -1  -7  10       61.76       67.46      7.58 o
   0  -7  10      110.59      136.82      9.42 o
   1  -7  10      156.63      162.74      9.92 o
   2  -7  10      119.73      128.78     11.13 o
  -7  -6  10      300.27      295.37     22.35 o
  -6  -6  10      113.16      125.60     11.19 o
  -5  -6  10      103.08       95.02     14.80 o
  -4  -6  10      481.25      469.91     17.12 o
  -3  -6  10       62.03       79.00     21.90 o
  -2  -6  10      675.72      656.24     19.17 o
  -1  -6  10     2597.14     2504.82     35.73 o
   0  -6  10      747.13      730.88     25.15 o
   1  -6  10        5.45       13.81      6.05 o
   2  -6  10       81.03       96.45      9.24 o
   3  -6  10      409.50      430.65     15.05 o
  -7  -5  10       11.34       11.90      8.07 o
  -6  -5  10        8.80       23.39      6.39 o
  -5  -5  10      192.97      192.56     12.54 o
  -4  -5  10      671.16      628.19     28.69 o
  -3  -5  10       47.91      126.52     20.66 o
  -2  -5  10      716.90      734.05     19.10 o
  -1  -5  10      796.00      852.13     20.40 o
   0  -5  10     1193.44     1175.26     23.78 o
   1  -5  10     3733.19     3588.59     40.88 o
   2  -5  10        1.27        1.57      8.88 o
   3  -5  10      212.72      225.08     11.29 o
   4  -5  10      118.62      122.83      9.98 o
  -7  -4  10      693.07      717.77     28.08 o
  -6  -4  10       72.16       81.00      6.91 o
  -5  -4  10     1147.47     1112.20     52.93 o
  -4  -4  10      375.64      374.00     14.94 o
  -3  -4  10      877.48      891.24     14.91 o
  -2  -4  10     1170.05     1113.65     14.10 o
  -1  -4  10     2838.60     2791.71     34.87 o
   0  -4  10       34.79       24.31      7.67 o
   1  -4  10      742.95      725.98     24.79 o
   2  -4  10      358.40      342.34     20.43 o
   3  -4  10      217.22      204.07     19.05 o
   4  -4  10        7.26        0.00     11.66 o
   5  -4  10      129.11      159.70      8.60 o
  -7  -3  10        2.15       15.32      9.21 o
  -6  -3  10      213.29      187.88     18.02 o
  -5  -3  10      210.39      185.95     11.93 o
  -4  -3  10       25.60       34.26      6.84 o
  -3  -3  10      791.76      796.07     13.75 o
  -2  -3  10      136.65      140.75      6.57 o
  -1  -3  10       47.56       53.03      4.79 o
   0  -3  10      654.24      675.44     13.23 o
   1  -3  10      126.87      110.17      6.83 o
   2  -3  10      165.95      176.70      8.30 o
   3  -3  10       43.97       30.73      6.22 o
   4  -3  10       12.39       20.02      7.63 o
   5  -3  10       19.75       42.61      6.31 o
   6  -3  10        2.79        7.84      6.17 o
  -7  -2  10       17.68       21.57     14.03 o
  -6  -2  10      398.16      418.60     17.84 o
  -5  -2  10        5.91       16.85      7.37 o
  -4  -2  10      127.94      135.04      7.81 o
  -3  -2  10      684.12      669.93     17.13 o
  -2  -2  10      299.22      375.75     17.87 o
  -1  -2  10     2878.42     2948.61     42.49 o
   0  -2  10     3311.85     3119.71     30.83 o
   1  -2  10      135.94      196.94      9.58 o
   2  -2  10     1482.78     1460.58     20.23 o
   3  -2  10      466.77      433.10     10.30 o
   4  -2  10      471.29      483.59     15.99 o
   5  -2  10      260.54      248.10     12.22 o
   6  -2  10     1107.38     1114.52     21.27 o
  -6  -1  10       56.25       47.93      8.76 o
  -5  -1  10      193.75      205.22     12.72 o
  -4  -1  10       10.22       19.02      4.92 o
  -3  -1  10     1285.99     1260.51     29.63 o
  -2  -1  10     3902.94     3883.84     46.28 o
  -1  -1  10      123.03      134.04      6.24 o
   0  -1  10     3653.31     3590.88     30.22 o
   1  -1  10      874.69      811.60     28.44 o
   2  -1  10      330.86      309.95      6.67 o
   3  -1  10        4.53       18.01      3.38 o
   4  -1  10       35.49       45.46      4.70 o
   5  -1  10      101.97       94.94      6.14 o
   6  -1  10     1248.99     1246.94     18.36 o
   7  -1  10     1837.13     1878.88     23.31 o
  -6   0  10        4.01       41.67      8.79 o
  -5   0  10     1060.45      983.54     24.59 o
  -4   0  10     1333.08     1242.39     25.45 o
  -3   0  10      476.40      478.67     11.83 o
  -2   0  10     1152.85     1119.36     16.59 o
  -1   0  10     3680.12     3510.20     60.10 o
   0   0  10     3076.36     3179.97     69.10 o
   1   0  10      141.92      124.28      6.50 o
   2   0  10      472.93      409.81      9.38 o
   3   0  10     1416.19     1419.49     14.49 o
   4   0  10      194.27      195.81      6.76 o
   5   0  10      327.46      299.16      8.79 o
   6   0  10       41.74      104.83      6.06 o
   7   0  10      994.68     1005.49     15.62 o
  -6   1  10        0.35        9.93      6.67 o
  -5   1  10      955.86      964.68     20.02 o
  -4   1  10      628.99      601.04     18.74 o
  -3   1  10      481.03      434.69     11.81 o
  -2   1  10      325.90      315.55     16.06 o
  -1   1  10      107.72      166.13      8.64 o
   0   1  10     1906.90     1914.47     19.73 o
   1   1  10       38.77       40.16      4.64 o
   2   1  10      105.59      118.19      4.70 o
   3   1  10      155.35      162.62      6.89 o
   4   1  10     1222.70     1235.24     12.88 o
   5   1  10      538.28      544.55     10.89 o
   6   1  10      124.57      133.49      6.98 o
   7   1  10      123.84      127.74      8.91 o
   8   1  10        1.11        0.00      4.77 o
  -5   2  10      391.34      416.86     14.70 o
  -4   2  10     1808.17     1775.40     25.19 o
  -3   2  10       12.09        7.39      4.34 o
  -2   2  10      218.55      212.16      8.10 o
  -1   2  10      109.72       95.38     11.13 o
   0   2  10      440.92      444.34     12.46 o
   1   2  10      294.43      308.65     10.01 o
   2   2  10      552.70      603.41     16.13 o
   3   2  10      148.27      134.54      4.60 o
   4   2  10      375.39      360.61      7.43 o
   5   2  10     1671.17     1696.69     15.87 o
   6   2  10     2325.91     2340.46     22.53 o
   7   2  10       71.15       72.96      9.60 o
   8   2  10       57.48       55.74      9.33 o
  -5   3  10       94.75      118.07     10.60 o
  -4   3  10       37.36       47.91      7.19 o
  -3   3  10      695.87      700.96     15.09 o
  -2   3  10     1805.28     1790.54     21.22 o
  -1   3  10     1665.13     1588.52     17.34 o
   0   3  10       20.79       20.44      6.17 o
   1   3  10       12.89        8.66      4.94 o
   2   3  10      585.05      551.70     10.51 o
   3   3  10       48.69       57.51      5.46 o
   4   3  10       28.58       69.12      5.94 o
   5   3  10      300.52      287.13      9.91 o
   6   3  10     1350.98     1336.79     20.29 o
   7   3  10      283.21      306.87     20.24 o
   8   3  10        1.54        2.74      4.68 o
  -4   4  10       76.02       84.98     11.45 o
  -3   4  10       98.61      121.46     11.36 o
  -2   4  10     1308.97     1353.30     20.39 o
  -1   4  10     4262.12     4267.31     32.30 o
   0   4  10      385.70      354.55      9.76 o
   1   4  10      239.09      305.21     11.96 o
   2   4  10       51.25       50.11      6.55 o
   3   4  10     2838.49     2764.55     35.70 o
   4   4  10      185.08      174.75      7.90 o
   5   4  10     2046.72     2045.31     33.37 o
   6   4  10     2292.31     2265.53     39.23 o
   7   4  10      680.93      652.01     21.63 o
   8   4  10       76.77       67.72     10.00 o
  -3   5  10       22.45       23.75      7.76 o
  -2   5  10       70.74       62.88     13.75 o
  -1   5  10      646.71      628.52     22.72 o
   0   5  10      103.78      113.28      8.38 o
   1   5  10      841.75      805.06     23.47 o
   2   5  10       68.00       55.28      7.68 o
   3   5  10      174.99      174.63     10.23 o
   4   5  10      559.07      534.20     15.50 o
   5   5  10      236.32      227.50      9.43 o
   6   5  10      876.02      891.87     21.96 o
   7   5  10      174.84      152.66      9.23 o
   8   5  10      409.20      416.97     19.16 o
  -2   6  10       32.32       43.68     13.08 o
  -1   6  10      273.27      316.22     21.35 o
   0   6  10      179.94      168.42     11.38 o
   1   6  10        9.60       10.13      7.95 o
   2   6  10      655.90      632.39     18.30 o
   3   6  10      611.60      605.19     18.28 o
   4   6  10      435.17      408.05     12.12 o
   5   6  10      396.90      398.00     12.46 o
   6   6  10       35.27       37.09      9.21 o
   7   6  10      552.85      496.04     15.25 o
   8   6  10       20.78       61.75     10.51 o
  -1   7  10       68.59       87.48     15.49 o
   0   7  10      427.07      446.27     27.03 o
   1   7  10      134.80      130.94     11.16 o
   2   7  10       55.26       49.79      9.58 o
   3   7  10       70.56       66.71      9.68 o
   4   7  10      913.61      890.07     22.29 o
   5   7  10      227.54      246.94     13.14 o
   6   7  10      686.96      635.26     21.08 o
   7   7  10      507.22      502.03     19.81 o
   1   8  10      100.46      140.03     12.32 o
   2   8  10       48.74       44.02     10.26 o
   3   8  10      584.35      568.24     26.69 o
   4   8  10      266.35      263.37     19.06 o
   5   8  10      212.94      213.81     14.00 o
   6   8  10      423.36      403.34     25.57 o
   7   8  10     1017.59     1084.86     28.32 o
   2   9  10      486.95      529.09     28.20 o
   3   9  10       29.89       30.29      9.53 o
   4   9  10       39.52       29.33     10.29 o
   5   9  10      482.47      487.60     19.80 o
  -5  -8  11       17.86       29.57     13.59 o
  -4  -8  11      390.58      405.17     18.58 o
  -3  -8  11     1132.44     1066.35     27.47 o
  -2  -8  11      229.13      235.23     14.88 o
  -1  -8  11      520.27      500.33     28.69 o
   0  -8  11       86.51       88.34      9.22 o
  -6  -7  11       81.60      103.14     15.10 o
  -5  -7  11      267.67      301.29     23.39 o
  -4  -7  11      307.91      308.05     19.05 o
  -3  -7  11     2029.06     2058.04     35.36 o
  -2  -7  11      483.31      512.55     19.10 o
  -1  -7  11      355.16      358.29     16.78 o
   0  -7  11      274.11      284.57     12.49 o
   1  -7  11       77.45       93.38      9.17 o
   2  -7  11       51.83       65.11      9.01 o
  -6  -6  11      312.88      291.21     22.08 o
  -5  -6  11      616.25      664.50     30.68 o
  -4  -6  11     2047.72     2087.77     53.11 o
  -3  -6  11     1686.74     1617.08     30.37 o
  -2  -6  11        4.48       11.45      8.50 o
  -1  -6  11        3.94        1.85      6.43 o
   0  -6  11        5.23       23.01      9.12 o
   1  -6  11       92.14       99.25     10.76 o
   2  -6  11      109.87      124.44      9.95 o
   3  -6  11       71.65       91.94      9.39 o
  -7  -5  11      288.63      240.47     15.22 o
  -6  -5  11        0.67       14.48      8.44 o
  -5  -5  11      307.56      299.82     15.03 o
  -4  -5  11       72.89       98.67     27.46 o
  -3  -5  11     3200.89     3169.80     37.11 o
  -2  -5  11      401.27      396.67     15.34 o
  -1  -5  11      320.99      300.88     14.17 o
   0  -5  11       29.26       41.95      8.70 o
   1  -5  11       53.73       47.78     11.80 o
   2  -5  11      272.41      283.09     14.14 o
   3  -5  11      296.29      313.13     12.82 o
   4  -5  11      270.59      242.68     15.69 o
  -7  -4  11      100.99      115.10     12.66 o
  -6  -4  11        1.44        1.44      3.69 o
  -5  -4  11       31.16       31.77      8.03 o
  -4  -4  11      832.48      879.36     21.72 o
  -3  -4  11      485.20      506.01     12.24 o
  -2  -4  11       25.82       37.13      5.44 o
  -1  -4  11        2.03       14.56      5.29 o
   0  -4  11      261.78      236.34     12.41 o
   1  -4  11      875.28      815.81     20.16 o
   2  -4  11     2023.73     1932.46     46.10 o
   3  -4  11     2785.07     2778.86     30.83 o
   4  -4  11       43.25       43.99      7.85 o
   5  -4  11        7.03       29.61      8.75 o
  -7  -3  11        0.94       17.00     14.49 o
  -6  -3  11      153.08      146.42     13.10 o
  -5  -3  11     2520.14     2493.59     43.84 o
  -4  -3  11       76.84       83.84      8.81 o
  -3  -3  11      305.74      314.87     13.09 o
  -2  -3  11       77.08       92.31      6.04 o
  -1  -3  11       56.93       65.38      5.39 o
   0  -3  11      288.58      298.67     12.21 o
   1  -3  11        0.26       15.10      6.02 o
   2  -3  11      639.14      639.68     19.94 o
   3  -3  11     3679.17     3626.81     33.08 o
   4  -3  11     1052.21     1038.72     31.87 o
   5  -3  11      371.62      385.82     11.78 o
   6  -3  11      125.52      115.69     11.29 o
  -6  -2  11      223.18      208.54     13.81 o
  -5  -2  11     1325.77     1283.39     45.08 o
  -4  -2  11     4870.95     4809.99     79.14 o
  -3  -2  11      257.36      257.81     18.14 o
  -2  -2  11       11.52       30.64      5.30 o
  -1  -2  11      190.68      184.64     11.19 o
   0  -2  11     2592.21     2539.42     19.69 o
   1  -2  11      241.28      230.15     12.65 o
   2  -2  11     2446.07     2390.60     40.63 o
   3  -2  11     1733.86     1682.15     31.92 o
   4  -2  11       46.96      141.59     16.77 o
   5  -2  11      273.88      264.49     24.60 o
   6  -2  11       43.21       46.25      7.09 o
  -6  -1  11      190.92      183.57     13.92 o
  -5  -1  11      565.75      540.56     19.41 o
  -4  -1  11     1376.54     1376.57     28.21 o
  -3  -1  11      623.82      587.94     17.82 o
  -2  -1  11      657.31      686.83     13.26 o
  -1  -1  11      173.66      160.86      7.19 o
   0  -1  11      442.02      435.28     10.02 o
   1  -1  11     3304.27     3289.14     40.04 o
   2  -1  11        2.30        8.05      2.77 o
   3  -1  11     1688.28     1675.48     16.20 o
   4  -1  11       11.12        9.57      3.99 o
   5  -1  11      282.46      267.04      8.87 o
   6  -1  11      737.92      742.74     15.44 o
   7  -1  11       26.90       26.15      8.84 o
  -6   0  11      372.90      354.13     17.56 o
  -5   0  11      693.18      673.14     21.41 o
  -4   0  11      648.28      661.24     20.02 o
  -3   0  11      218.23      213.56      9.28 o
  -2   0  11        0.90        5.30      4.33 o
  -1   0  11      149.07      145.38      7.38 o
   0   0  11       83.30       89.16      8.05 o
   1   0  11       50.30       35.91      5.06 o
   2   0  11       15.38       27.80      4.73 o
   3   0  11      509.49      506.01      9.58 o
   4   0  11      280.23      275.90     11.10 o
   5   0  11        1.24        1.05      3.64 o
   6   0  11     1157.30     1180.89     21.02 o
   7   0  11      631.39      643.53     14.69 o
  -6   1  11      781.80      690.41     33.26 o
  -5   1  11      695.91      697.65     17.90 o
  -4   1  11       48.26       40.52      8.57 o
  -3   1  11      110.52      129.61      8.06 o
  -2   1  11       18.20        9.17      8.24 o
  -1   1  11     1704.43     1616.57     33.98 o
   0   1  11      353.55      360.82      9.73 o
   1   1  11     4884.57     4912.30     55.34 o
   2   1  11      128.54      210.18      6.74 o
   3   1  11      949.34      960.98     13.06 o
   4   1  11     2125.51     2119.26     17.45 o
   5   1  11        4.75       22.95      4.83 o
   6   1  11      264.39      267.83      9.26 o
   7   1  11       17.93       21.90      6.53 o
   8   1  11       69.11       66.47     10.58 o
  -5   2  11      228.94      225.34     12.06 o
  -4   2  11      644.69      633.42     16.78 o
  -3   2  11      239.27      230.56      9.94 o
  -2   2  11      172.19      168.76      7.99 o
  -1   2  11      700.58      655.69     23.77 o
   0   2  11     2660.12     2606.86     43.70 o
   1   2  11      379.28      352.19     10.99 o
   2   2  11     2997.20     3003.19     24.77 o
   3   2  11     2107.78     2091.81     21.07 o
   4   2  11     4084.56     4092.97     26.54 o
   5   2  11      147.29      165.29      6.21 o
   6   2  11     1241.87     1278.00     20.79 o
   7   2  11       65.87       58.99      9.04 o
   8   2  11      105.33      129.83     11.36 o
  -4   3  11      206.33      218.53     11.05 o
  -3   3  11      433.64      396.68     12.34 o
  -2   3  11      375.45      345.68     14.67 o
  -1   3  11      783.55      809.00     14.77 o
   0   3  11        1.45        0.99      1.81 o
   1   3  11       78.28       89.07      7.71 o
   2   3  11      326.96      308.88      8.37 o
   3   3  11      322.52      308.85     12.69 o
   4   3  11     1575.45     1596.40     20.43 o
   5   3  11      428.07      407.45     10.13 o
   6   3  11        5.30        4.41      6.60 o
   7   3  11      274.73      300.02     15.14 o
   8   3  11       33.32       27.29      8.99 o
  -4   4  11       78.29       60.73     10.74 o
  -3   4  11      346.45      354.58     15.35 o
  -2   4  11       65.68       72.06      9.67 o
  -1   4  11     2089.40     2105.93     41.18 o
   0   4  11     1614.47     1568.17     19.81 o
   1   4  11      244.52      226.32     10.91 o
   2   4  11       76.07       79.01      8.41 o
   3   4  11      145.82      140.44      9.45 o
   4   4  11      812.04      839.00     23.41 o
   5   4  11       24.68       32.10      5.82 o
   6   4  11        2.11       32.60      6.51 o
   7   4  11      360.04      360.76     17.20 o
   8   4  11       98.77       90.63     11.69 o
  -2   5  11        4.76       10.31     12.57 o
  -1   5  11        6.16        1.31      2.49 o
   0   5  11      969.35     1015.09     22.51 o
   1   5  11      622.37      623.92     35.03 o
   2   5  11      813.08      767.54     19.52 o
   3   5  11     2212.94     2177.31     30.90 o
   4   5  11       56.06       59.02      7.70 o
   5   5  11     1369.79     1364.70     20.86 o
   6   5  11        3.47        1.55      7.90 o
   7   5  11       43.88       35.94      7.72 o
   8   5  11       79.41       95.68     11.36 o
  -2   6  11       20.93       11.81     13.18 o
  -1   6  11      182.31      200.47     19.73 o
   0   6  11        3.54        3.34     11.55 o
   1   6  11       84.43       86.87      9.74 o
   2   6  11     1058.59     1044.58     19.20 o
   3   6  11     1286.96     1228.45     20.42 o
   4   6  11     1135.30     1094.83     19.14 o
   5   6  11        0.94       17.95      5.77 o
   6   6  11      135.26      138.22     15.28 o
   7   6  11       19.88       22.97      6.81 o
  -1   7  11      153.94      143.74     18.84 o
   0   7  11       20.04       48.05     13.91 o
   1   7  11      116.99       97.55     11.05 o
   2   7  11     1375.85     1345.22     28.04 o
   3   7  11     1984.60     2025.17     33.58 o
   4   7  11       29.07       33.24      8.75 o
   5   7  11      126.13      153.59     11.76 o
   6   7  11       37.70       35.82     13.55 o
   7   7  11      169.39      149.50     12.86 o
   1   8  11       11.05       54.24      9.83 o
   2   8  11       34.97       39.97      9.75 o
   3   8  11     1865.40     1842.26     34.29 o
   4   8  11       61.22       69.38     10.00 o
   5   8  11      301.05      285.06     16.25 o
   6   8  11       82.35       95.71     17.61 o
   7   8  11        6.13        0.00     11.83 o
   4   9  11       93.90      104.83     17.37 o
   5   9  11      130.24      125.81     17.36 o
  -4  -8  12        1.41       30.79      9.17 o
  -3  -8  12       36.01       50.93     11.68 o
  -2  -8  12       91.26      116.43     12.38 o
  -1  -8  12     1293.88     1316.78     31.33 o
   0  -8  12      679.35      611.33     33.88 o
  -5  -7  12      133.82      127.70     16.90 o
  -4  -7  12       20.69       21.17     13.02 o
  -3  -7  12      117.33      126.76     12.57 o
  -2  -7  12      240.51      213.85     20.08 o
  -1  -7  12       24.20       35.50      9.63 o
   0  -7  12      453.80      422.91     15.01 o
   1  -7  12       63.72       70.10      8.92 o
  -6  -6  12      313.63      261.65     22.03 o
  -5  -6  12       53.72       49.50     12.13 o
  -4  -6  12      363.07      378.86     25.75 o
  -3  -6  12       97.95       75.55      7.66 o
  -2  -6  12       25.21       24.80      8.07 o
  -1  -6  12      215.48      224.03     14.34 o
   0  -6  12      821.62      834.34     30.82 o
   1  -6  12      208.47      208.04     13.99 o
   2  -6  12      134.97      129.36     10.03 o
   3  -6  12      640.22      683.25     32.16 o
  -6  -5  12        3.21       17.33      9.30 o
  -5  -5  12       29.19       28.67      8.61 o
  -4  -5  12       96.08       99.72     10.41 o
  -3  -5  12       93.86       81.33      9.15 o
  -2  -5  12      672.81      691.48     19.91 o
  -1  -5  12       14.99       21.04      8.80 o
   0  -5  12      424.76      427.90     22.97 o
   1  -5  12     1910.00     1920.86     32.82 o
   2  -5  12       28.05       24.87     10.93 o
   3  -5  12      386.16      335.29     11.87 o
   4  -5  12       20.28       37.98     13.29 o
  -6  -4  12      634.16      589.33     17.63 o
  -5  -4  12       41.77       42.69      8.15 o
  -4  -4  12     1478.17     1488.92     64.73 o
  -3  -4  12      679.83      684.41     18.94 o
  -2  -4  12      460.81      478.33     15.81 o
  -1  -4  12     3964.34     3815.88     46.44 o
   0  -4  12     1632.48     1643.25     22.78 o
   1  -4  12      483.46      434.83     13.19 o
   2  -4  12       70.50      117.88      8.53 o
   3  -4  12      241.03      228.68     11.01 o
   4  -4  12       87.98       76.84      8.72 o
   5  -4  12      410.61      425.08     18.20 o
  -6  -3  12      650.13      662.75     22.59 o
  -5  -3  12      101.65       88.31     18.71 o
  -4  -3  12      686.42      667.91     19.49 o
  -3  -3  12        2.13        0.00      3.02 o
  -2  -3  12      157.30      140.86      7.32 o
  -1  -3  12       31.96       37.35      6.17 o
   0  -3  12      920.42      887.18     25.47 o
   1  -3  12     2917.19     2809.82     68.65 o
   2  -3  12      248.86      251.00     12.94 o
   3  -3  12      435.64      423.73     16.17 o
   4  -3  12       44.04       43.12     12.30 o
   5  -3  12        3.02        7.16      9.86 o
  -6  -2  12      291.20      275.14     16.17 o
  -5  -2  12        0.23        0.00      1.89 o
  -4  -2  12      921.96      921.12     18.04 o
  -3  -2  12     2163.42     2113.80     33.06 o
  -2  -2  12     2503.67     2511.13     25.18 o
  -1  -2  12       80.38       75.63      9.27 o
   0  -2  12      614.05      621.37     10.75 o
   1  -2  12      376.95      412.35     14.48 o
   2  -2  12      142.70      138.03      9.83 o
   3  -2  12      208.49      203.80     11.68 o
   4  -2  12      455.11      460.80     16.89 o
   5  -2  12        6.80        2.91     11.44 o
   6  -2  12      704.53      751.76     23.64 o
  -6  -1  12       46.93       36.50     11.42 o
  -5  -1  12       90.94      110.69     11.45 o
  -4  -1  12      148.95      126.17     11.02 o
  -3  -1  12      397.50      369.91     17.46 o
  -2  -1  12      104.67      124.75      7.16 o
  -1  -1  12     1284.82     1342.92     28.01 o
   0  -1  12      165.06      222.80      8.13 o
   1  -1  12       57.66       88.74      6.23 o
   2  -1  12      859.76      873.01     14.42 o
   3  -1  12        2.58       16.42      5.20 o
   4  -1  12       65.79       76.60      6.49 o
   5  -1  12      252.11      239.37     14.00 o
   6  -1  12       61.95       81.50     10.32 o
   7  -1  12      774.47      769.89     23.89 o
  -5   0  12      148.24      131.38     15.52 o
  -4   0  12      444.30      416.49     17.09 o
  -3   0  12       86.75       95.39      7.39 o
  -2   0  12        3.55        1.42      4.05 o
  -1   0  12     4317.74     4236.83     59.67 o
   0   0  12     8693.64     9086.60    228.84 o
   1   0  12      993.57      988.83     18.25 o
   2   0  12      387.01      390.61     12.32 o
   3   0  12     1338.61     1289.34     15.17 o
   4   0  12     1237.70     1227.97     19.51 o
   5   0  12      104.09      112.53      6.58 o
   6   0  12      431.66      417.80     11.49 o
   7   0  12      835.96      844.81     19.47 o
  -5   1  12      548.54      479.13     15.84 o
  -4   1  12       80.78       89.81     10.29 o
  -3   1  12      259.51      248.41     11.74 o
  -2   1  12      102.57       89.80     11.49 o
  -1   1  12      565.29      567.19     19.33 o
   0   1  12     5885.32     5741.93     37.27 o
   1   1  12       26.21       30.91      5.29 o
   2   1  12      509.67      486.01     10.02 o
   3   1  12      789.09      781.14     14.43 o
   4   1  12       49.75       54.95      4.64 o
   5   1  12      653.52      709.90     13.25 o
   6   1  12      585.80      593.69     13.05 o
   7   1  12      543.63      507.71     19.00 o
  -5   2  12      168.47      155.64     10.94 o
  -4   2  12      778.98      858.70     19.09 o
  -3   2  12     1028.40      986.82     29.34 o
  -2   2  12      244.63      184.36     11.06 o
  -1   2  12      645.86      588.53     24.10 o
   0   2  12     1650.69     1529.41     24.20 o
   1   2  12      428.98      388.68     12.16 o
   2   2  12      589.38      576.29     15.09 o
   3   2  12      273.99      274.76      8.50 o
   4   2  12      919.74      917.99     13.86 o
   5   2  12      152.38      164.50      7.93 o
   6   2  12       13.08       17.20      6.35 o
   7   2  12       78.13       80.75     17.37 o
   8   2  12      139.23      150.56     12.97 o
  -4   3  12      124.41      118.07     11.91 o
  -3   3  12       13.55       19.66      7.54 o
  -2   3  12     1543.06     1501.23     58.22 o
  -1   3  12        4.06       10.37      5.82 o
   0   3  12       41.84       29.64      6.95 o
   1   3  12       31.21       29.61      6.34 o
   2   3  12      683.70      685.46     17.45 o
   3   3  12      600.60      565.40     15.87 o
   4   3  12      477.19      451.80     12.09 o
   5   3  12      858.37      843.08     16.14 o
   6   3  12      569.66      561.89     14.67 o
   7   3  12      184.68      187.58     13.34 o
   8   3  12      299.17      247.45     33.03 o
  -3   4  12      103.24       97.60     11.13 o
  -2   4  12      414.68      398.65     15.45 o
  -1   4  12      462.84      465.44     12.65 o
   0   4  12       63.15       64.15     12.45 o
   1   4  12      496.25      552.41     16.50 o
   2   4  12       98.32       85.49      8.94 o
   3   4  12     1462.72     1376.60     25.88 o
   4   4  12      636.04      601.32     17.24 o
   5   4  12      527.49      501.24     13.29 o
   6   4  12     1106.52     1068.89     20.20 o
   7   4  12      898.47      868.07     24.94 o
   8   4  12     1163.24     1239.27     42.97 o
  -2   5  12     1187.32     1192.37     39.41 o
  -1   5  12     1360.78     1357.55     28.01 o
   0   5  12     1028.39      989.43     37.88 o
   1   5  12       42.47       62.46      8.38 o
   2   5  12      159.63      163.92     10.99 o
   3   5  12       52.18      154.42     22.33 o
   4   5  12      285.47      236.61     12.14 o
   5   5  12      172.11      151.55      9.17 o
   6   5  12       99.54      117.37     11.29 o
   7   5  12       32.42       33.21      7.29 o
  -2   6  12      399.63      378.84     25.85 o
  -1   6  12      835.75      823.61     34.01 o
   0   6  12      558.00      578.95     19.22 o
   1   6  12      912.96      903.04     19.26 o
   2   6  12        1.81        2.22      6.37 o
   3   6  12     1448.30     1411.36     27.52 o
   4   6  12      174.82      156.70     11.55 o
   5   6  12       12.72        7.31      7.99 o
   6   6  12      305.77      279.84     15.27 o
   7   6  12      653.82      621.51     17.77 o
   0   7  12      308.40      286.54     23.66 o
   1   7  12       44.00       57.56     18.18 o
   2   7  12      368.95      364.56     17.48 o
   3   7  12       25.00       26.90      9.65 o
   4   7  12       92.13       97.04     10.90 o
   5   7  12        1.01        0.00      9.60 o
   6   7  12      292.01      274.41     22.78 o
   7   7  12      378.92      366.75     17.94 o
   1   8  12        2.17       39.86     13.53 o
   2   8  12        8.76       16.78      9.58 o
   3   8  12       85.76       72.67     11.26 o
   4   8  12      460.47      417.96     19.51 o
   5   8  12       67.15       55.73     10.26 o
   6   8  12      126.52      104.06     17.08 o
  -3  -8  13      467.48      499.05     24.40 o
  -2  -8  13       58.96       68.70     15.84 o
  -1  -8  13      490.96      451.14     30.18 o
  -5  -7  13       94.48      102.96     15.54 o
  -4  -7  13      410.11      384.43     27.21 o
  -3  -7  13        9.21       19.32      8.59 o
  -2  -7  13      139.58      183.87     13.57 o
  -1  -7  13        3.49       10.80      9.04 o
   0  -7  13      390.56      388.88     20.47 o
   1  -7  13       55.33       60.38      9.05 o
  -6  -6  13      380.82      361.35     25.32 o
  -5  -6  13      106.72      122.29     16.34 o
  -4  -6  13     2617.56     2611.28     62.03 o
  -3  -6  13     1805.70     1785.18     50.30 o
  -2  -6  13       11.16       32.36      6.62 o
  -1  -6  13       41.02       37.92      9.44 o
   0  -6  13       82.57       80.31     12.59 o
   1  -6  13      336.39      321.83     18.90 o
   2  -6  13        3.44       20.05      7.17 o
  -6  -5  13       41.33       34.40      9.86 o
  -5  -5  13       75.49       62.56      9.96 o
  -4  -5  13      155.41      176.82     19.85 o
  -3  -5  13     2229.93     2353.93     55.99 o
  -2  -5  13      531.51      519.33     27.48 o
  -1  -5  13      229.14      205.95      9.88 o
   0  -5  13       21.03       52.91      7.46 o
   1  -5  13      459.72      420.97     14.47 o
   2  -5  13      356.25      350.91     13.76 o
   3  -5  13      251.77      215.83     11.96 o
  -6  -4  13      103.30       98.67     10.86 o
  -5  -4  13        5.52       11.04      9.90 o
  -4  -4  13     2098.59     2102.07     55.98 o
  -3  -4  13      651.52      627.94     19.02 o
  -2  -4  13        3.69        4.95      4.43 o
  -1  -4  13      612.98      546.72     17.32 o
   0  -4  13      468.78      451.16     16.93 o
   1  -4  13      706.31      678.23     20.48 o
   2  -4  13       55.35       59.85      9.58 o
   3  -4  13       67.98       56.43     10.21 o
   4  -4  13       11.59        5.30      8.99 o
  -6  -3  13        4.61        0.00      2.46 o
  -5  -3  13     1124.70     1025.20     26.27 o
  -4  -3  13       48.32       77.85     11.04 o
  -3  -3  13        2.90        0.00      6.77 o
  -2  -3  13       55.27       76.08      7.14 o
  -1  -3  13      351.82      364.56     14.38 o
   0  -3  13      795.68      795.40     16.79 o
   1  -3  13      259.10      207.90     12.14 o
   2  -3  13       79.79       70.18      9.26 o
   3  -3  13      526.01      514.24     18.23 o
   4  -3  13      400.23      406.08     18.15 o
   5  -3  13      109.62      133.94     16.28 o
  -6  -2  13        6.33       13.45      9.40 o
  -5  -2  13      137.82      132.02     10.95 o
  -4  -2  13     1520.90     1531.37     23.62 o
  -3  -2  13     1805.91     1726.85     29.55 o
  -2  -2  13      904.57      909.62     16.41 o
  -1  -2  13      145.63      140.57      7.52 o
   0  -2  13     3663.48     3636.22     49.64 o
   1  -2  13      661.17      639.71     29.18 o
   2  -2  13     1508.86     1426.31     26.27 o
   3  -2  13     1241.83     1220.89     25.50 o
   4  -2  13      731.42      776.89     44.69 o
   5  -2  13     1771.85     1773.02     33.34 o
   6  -2  13        5.33        0.20      2.65 o
  -5  -1  13      821.08      813.77     24.05 o
  -4  -1  13      498.50      464.20     22.93 o
  -3  -1  13      873.94      865.47     19.36 o
  -2  -1  13       76.58       71.41      5.61 o
  -1  -1  13      814.30      831.69     17.12 o
   0  -1  13       29.91       32.38      7.20 o
   1  -1  13       42.27       56.74      6.35 o
   2  -1  13        4.66       11.30     10.25 o
   3  -1  13      625.29      631.51     33.53 o
   4  -1  13      936.53      919.33     25.87 o
   5  -1  13     2670.28     2627.64     38.28 o
   6  -1  13      187.18      211.28     14.25 o
  -5   0  13      588.29      607.54     22.35 o
  -4   0  13     1193.10     1165.83     38.65 o
  -3   0  13      591.08      575.97     23.23 o
  -2   0  13     1387.26     1382.30     21.02 o
  -1   0  13       45.88       42.54      5.07 o
   0   0  13     1522.78     1546.36     21.09 o
   1   0  13       81.84       78.16      8.46 o
   2   0  13     1067.46     1058.87     27.72 o
   3   0  13      127.65      130.89      6.23 o
   4   0  13        6.74        8.40      4.92 o
   5   0  13      204.34      188.89      8.16 o
   6   0  13       10.64       17.68      6.44 o
   7   0  13      258.13      301.67     22.34 o
  -5   1  13        4.20        5.26      4.25 o
  -4   1  13      280.14      242.14     14.64 o
  -3   1  13       88.83       86.42      7.68 o
  -2   1  13      144.66      159.38      8.84 o
  -1   1  13     1010.36      980.59     21.61 o
   0   1  13      108.99      110.12      8.92 o
   1   1  13      457.00      448.60     14.49 o
   2   1  13      349.22      337.68      9.10 o
   3   1  13      642.95      665.79     14.75 o
   4   1  13      136.19      128.19      5.98 o
   5   1  13      722.60      710.96     13.59 o
   6   1  13      343.84      313.95     13.83 o
   7   1  13       36.85       60.45     10.45 o
  -4   2  13      162.05      149.46     13.41 o
  -3   2  13      214.55      232.17     11.04 o
  -2   2  13        1.14        4.60      5.93 o
  -1   2  13       38.88       76.50     12.17 o
   0   2  13      105.22       96.95      8.75 o
   1   2  13      227.40      196.96      9.81 o
   2   2  13       78.96      144.94      8.82 o
   3   2  13     1097.02     1109.36     17.98 o
   4   2  13     2942.10     2941.50     24.91 o
   5   2  13      338.37      328.23      8.79 o
   6   2  13      454.15      468.95     14.30 o
   7   2  13      636.76      621.22     21.17 o
  -4   3  13      678.25      676.45     22.98 o
  -3   3  13      855.95      862.22     23.14 o
  -2   3  13       11.46       32.10      7.73 o
  -1   3  13     1460.06     1396.39     20.70 o
   0   3  13        3.41        8.35      6.99 o
   1   3  13      123.89      124.66     12.00 o
   2   3  13       33.02       45.36      7.62 o
   3   3  13     3475.84     3480.72     47.31 o
   4   3  13      654.60      628.92     14.68 o
   5   3  13       12.05       14.01      5.71 o
   6   3  13      352.45      332.14     12.28 o
   7   3  13        2.88       19.64      8.09 o
  -3   4  13     1037.07     1149.66     27.68 o
  -2   4  13      634.76      664.69     20.12 o
  -1   4  13      697.33      724.18     19.65 o
   0   4  13      804.95      826.43     49.11 o
   1   4  13       10.86       27.45     12.57 o
   2   4  13      108.79      112.45      9.86 o
   3   4  13     1068.56     1003.40     33.61 o
   4   4  13     3713.13     3720.15     41.17 o
   5   4  13      190.32      174.53      9.53 o
   6   4  13      304.91      310.29     12.82 o
   7   4  13      155.39      161.88     13.07 o
  -2   5  13      189.95      186.05     19.96 o
  -1   5  13        7.98        8.96      8.60 o
   0   5  13        1.53       16.39      7.86 o
   1   5  13       23.18       28.01      7.68 o
   2   5  13        5.96        4.95      7.73 o
   3   5  13        8.96        5.89      7.16 o
   4   5  13      207.77      191.07     13.38 o
   5   5  13       39.99       40.15      8.38 o
   6   5  13      300.05      291.86     15.44 o
   7   5  13      116.71      128.07     11.87 o
  -1   6  13      494.23      574.29     31.14 o
   0   6  13        5.01       11.33      8.30 o
   1   6  13        1.56        4.49      6.35 o
   2   6  13     1076.99     1027.33     24.99 o
   3   6  13       50.14       41.99     10.68 o
   4   6  13       29.43       18.28      8.33 o
   5   6  13      809.00      829.05     22.76 o
   6   6  13       91.02       83.46     11.75 o
   7   6  13      585.93      577.96     17.53 o
   1   7  13      108.23      117.86     12.36 o
   2   7  13     1704.91     1745.14     33.37 o
   3   7  13     1652.89     1652.14     32.40 o
   4   7  13      101.28       96.56     11.27 o
   5   7  13        0.15       17.61      8.09 o
   6   7  13        2.08       10.44     13.01 o
   2   8  13      151.10      131.12     18.48 o
   3   8  13      242.15      252.22     16.09 o
   4   8  13      943.55      935.06     43.26 o
   5   8  13      240.36      226.70     20.53 o
  -4  -7  14        4.62        9.88     10.46 o
  -3  -7  14       70.04       55.46     16.62 o
  -2  -7  14       46.81       63.09      8.16 o
  -1  -7  14        2.64       12.72      9.31 o
   0  -7  14      101.87       99.68     12.95 o
  -5  -6  14      105.23      106.32     16.70 o
  -4  -6  14       38.28       27.10     14.87 o
  -3  -6  14      264.50      287.19     23.23 o
  -2  -6  14       83.67       76.12     12.72 o
  -1  -6  14     1068.66     1068.02     25.43 o
   0  -6  14      263.55      264.15     12.99 o
   1  -6  14        3.96       32.10     12.13 o
   2  -6  14     1014.28     1015.33     28.03 o
  -5  -5  14       16.94       24.48      7.37 o
  -4  -5  14      650.18      636.86     21.01 o
  -3  -5  14       10.45       51.76     13.58 o
  -2  -5  14      206.48      175.18     12.09 o
  -1  -5  14        2.55        1.39      5.83 o
   0  -5  14       18.16       14.16      9.97 o
   1  -5  14      232.79      211.06     11.95 o
   2  -5  14       23.85       34.70      7.87 o
   3  -5  14      328.93      344.93     18.38 o
  -5  -4  14      257.32      250.89     14.97 o
  -4  -4  14       81.94       91.11     10.66 o
  -3  -4  14      235.77      239.85     13.54 o
  -2  -4  14      619.32      645.42     19.53 o
  -1  -4  14       49.84       84.80      9.64 o
   0  -4  14     2430.85     2433.89     36.63 o
   1  -4  14     1544.29     1444.16     29.61 o
   2  -4  14        5.73       10.33      7.96 o
   3  -4  14      332.25      340.28     17.06 o
   4  -4  14      133.67      120.09     12.62 o
  -5  -3  14        0.67        8.24      8.07 o
  -4  -3  14      649.24      613.45     20.51 o
  -3  -3  14       18.26       16.23      7.73 o
  -2  -3  14      197.29      192.19      9.03 o
  -1  -3  14      223.04      211.50     12.51 o
   0  -3  14     1563.73     1557.03     23.69 o
   1  -3  14     2968.30     2908.71     39.29 o
   2  -3  14      312.88      337.43     15.79 o
   3  -3  14       85.14       83.62     10.55 o
   4  -3  14        2.26        0.00      4.58 o
   5  -3  14      430.38      421.44     19.47 o
  -5  -2  14       22.12        0.02     21.06 o
  -4  -2  14      361.88      330.92     39.87 o
  -3  -2  14       45.34       47.04      8.71 o
  -2  -2  14       21.39       33.23      5.88 o
  -1  -2  14      220.35      213.75     13.02 o
   0  -2  14     1403.59     1369.03     26.31 o
   1  -2  14     1839.89     1755.04     24.30 o
   2  -2  14       41.87       43.02      8.74 o
   3  -2  14      158.05      131.51     12.08 o
   4  -2  14      745.81      764.58     51.59 o
   5  -2  14      794.89      739.28     42.38 o
  -5  -1  14        6.22        9.54      8.86 o
  -4  -1  14        0.06        2.77      4.00 o
  -3  -1  14      314.61      308.14     11.92 o
  -2  -1  14      645.05      653.14     12.99 o
  -1  -1  14     1003.79      995.25     17.49 o
   0  -1  14       28.92       31.56      5.40 o
   1  -1  14      209.98      222.21      9.91 o
   2  -1  14      331.80      344.29     18.60 o
   3  -1  14      924.83      861.30     21.87 o
   4  -1  14      175.31      175.90     11.96 o
   5  -1  14      298.29      287.50     22.84 o
   6  -1  14       44.68       45.04      9.62 o
  -5   0  14        9.70        9.79      9.10 o
  -4   0  14      109.82      116.34     12.39 o
  -3   0  14      119.90      117.67      8.66 o
  -2   0  14      619.61      590.89     15.18 o
  -1   0  14     2432.96     2570.32     23.90 o
   0   0  14        4.69        2.63      5.34 o
   1   0  14        3.48       12.07      6.52 o
   2   0  14     1257.49     1242.32     19.76 o
   3   0  14      223.08      224.92     11.58 o
   4   0  14     2580.80     2661.93     46.74 o
   5   0  14      188.73      189.55     12.45 o
   6   0  14      908.10      935.51     25.17 o
  -5   1  14       72.88       75.08     14.56 o
  -4   1  14      250.77      289.04     15.90 o
  -3   1  14      164.95      158.08      9.84 o
  -2   1  14        1.06        9.65      5.75 o
  -1   1  14     1596.12     1561.03     27.56 o
   0   1  14      956.73      946.91     21.39 o
   1   1  14      566.15      597.89     14.04 o
   2   1  14       28.50       31.09      5.52 o
   3   1  14      152.83      151.68      8.69 o
   4   1  14      784.80      743.53     12.22 o
   5   1  14      426.36      437.38     11.48 o
   6   1  14      162.45      166.99     11.61 o
   7   1  14      111.35      108.42     11.14 o
  -4   2  14        5.17       16.74      8.40 o
  -3   2  14     1612.01     1551.37     25.40 o
  -2   2  14      125.21       93.70      9.74 o
  -1   2  14     2312.25     2353.52     49.05 o
   0   2  14     2110.81     2037.53     49.53 o
   1   2  14     1446.22     1330.00     47.09 o
   2   2  14     1531.65     1609.00     25.13 o
   3   2  14       50.24       50.86      7.00 o
   4   2  14     1399.49     1364.24     26.63 o
   5   2  14        3.76       38.24      6.27 o
   6   2  14      232.01      235.35     11.53 o
   7   2  14      264.60      278.78     28.84 o
  -3   3  14        4.94        5.12      6.14 o
  -2   3  14      156.49      130.71     10.96 o
  -1   3  14      383.49      368.61     12.22 o
   0   3  14      598.70      568.85     18.04 o
   1   3  14       43.03       40.19      7.82 o
   2   3  14     2116.45     2038.13     31.45 o
   3   3  14      877.59      831.67     21.15 o
   4   3  14        2.91       29.53      7.97 o
   5   3  14        9.72       13.67      6.00 o
   6   3  14       92.32       87.10      8.46 o
   7   3  14      226.31      213.02     14.04 o
  -3   4  14      616.12      661.36     31.46 o
  -2   4  14      268.98      303.56     21.63 o
  -1   4  14        1.69        9.05      6.98 o
   0   4  14       29.39       31.92      8.20 o
   1   4  14       17.35       21.78      8.63 o
   2   4  14       88.86       89.46      9.42 o
   3   4  14      343.13      341.40     14.84 o
   4   4  14      144.65      160.55     12.25 o
   5   4  14      163.52      159.44      9.64 o
   6   4  14      574.30      523.56     16.06 o
   7   4  14      416.10      388.76     24.83 o
  -2   5  14      190.59      213.03     21.42 o
  -1   5  14      227.22      216.39     20.37 o
   0   5  14     1608.12     1674.20     62.92 o
   1   5  14      226.90      213.27     29.38 o
   2   5  14      203.68      206.15     12.54 o
   3   5  14      466.60      469.02     17.57 o
   4   5  14       68.39       78.84     12.64 o
   5   5  14       21.10       18.87      8.32 o
   6   5  14      585.65      587.76     20.71 o
   7   5  14      861.09      822.81     20.45 o
   0   6  14      171.06      171.99     13.09 o
   1   6  14     1943.71     2045.14     29.29 o
   2   6  14        4.55       21.17      8.35 o
   3   6  14      802.27      843.04     38.66 o
   4   6  14       56.66       65.69      9.70 o
   5   6  14       10.41       25.58      9.95 o
   6   6  14        2.22        9.42     13.97 o
   7   6  14      645.54      695.18     32.25 o
   1   7  14      117.98      117.19     12.56 o
   2   7  14      158.35      140.40     12.95 o
   3   7  14       39.63       38.94     10.54 o
   4   7  14      101.38       81.60     12.85 o
   5   7  14      113.30      115.67     12.14 o
   6   7  14       66.93       73.36     16.61 o
  -2  -7  15      237.71      225.18     19.46 o
  -1  -7  15       12.84       17.55     11.13 o
  -4  -6  15      583.63      607.44     32.84 o
  -3  -6  15     1031.44     1100.21     43.75 o
  -2  -6  15       92.29      110.91     11.48 o
  -1  -6  15       33.65       25.86      7.72 o
   0  -6  15      336.87      323.35     17.84 o
   1  -6  15     1801.74     1814.48     33.73 o
  -5  -5  15        6.12        5.67      8.34 o
  -4  -5  15      524.58      522.45     29.64 o
  -3  -5  15      321.51      349.98     26.15 o
  -2  -5  15     1107.41     1069.73     26.21 o
  -1  -5  15       99.21      118.86     21.11 o
   0  -5  15       26.40       74.62     11.13 o
   1  -5  15      160.13      163.38     13.33 o
   2  -5  15      542.94      532.38     33.55 o
  -5  -4  15        1.37        7.70     14.71 o
  -4  -4  15     1278.59     1304.65     38.79 o
  -3  -4  15      292.75      289.33     14.29 o
  -2  -4  15      460.76      427.11     29.21 o
  -1  -4  15      285.37      278.34     14.66 o
   0  -4  15       88.57       77.52      8.20 o
   1  -4  15      149.51      126.44     11.70 o
   2  -4  15      277.54      306.64     16.30 o
   3  -4  15       58.90       59.71     16.35 o
  -5  -3  15      145.01      152.29     13.24 o
  -4  -3  15      102.17      121.53     12.10 o
  -3  -3  15      944.07      921.54     48.62 o
  -2  -3  15       10.89       16.59      5.69 o
  -1  -3  15     1034.24     1063.66     25.07 o
   0  -3  15      663.24      684.87     17.10 o
   1  -3  15        5.57       28.51     11.33 o
   2  -3  15       37.98       31.54      8.84 o
   3  -3  15       94.94      117.35     28.54 o
   4  -3  15      143.18      140.13     12.57 o
  -5  -2  15        1.74        4.80     10.20 o
  -4  -2  15       76.51       82.68     10.76 o
  -3  -2  15      125.07      142.21      9.42 o
  -2  -2  15       14.91       46.31      9.22 o
  -1  -2  15      425.54      431.58     20.25 o
   0  -2  15      923.75      961.00     23.54 o
   1  -2  15     2309.89     2367.89     29.32 o
   2  -2  15       68.58       71.91      9.61 o
   3  -2  15       28.25       48.89      9.36 o
   4  -2  15     1237.93     1265.05     62.08 o
   5  -2  15      389.78      425.95     18.80 o
  -5  -1  15      994.93     1021.07     71.43 o
  -4  -1  15       18.12       17.36      8.09 o
  -3  -1  15      830.23      854.13     18.93 o
  -2  -1  15      536.20      532.54     14.88 o
  -1  -1  15        9.98       11.03      5.45 o
   0  -1  15      885.07      889.03     16.75 o
   1  -1  15       13.89       54.97     10.28 o
   2  -1  15      261.65      243.69     17.01 o
   3  -1  15        0.51        7.24      7.51 o
   4  -1  15      751.15      773.63     22.47 o
   5  -1  15       28.35       29.72      9.82 o
   6  -1  15       92.54      116.38     14.61 o
  -4   0  15      983.82      928.64     26.37 o
  -3   0  15     1488.48     1493.80     24.51 o
  -2   0  15     2574.49     2621.46     30.72 o
  -1   0  15      540.94      514.37     11.98 o
   0   0  15     2179.70     2311.29     27.65 o
   1   0  15       42.49       37.93      8.02 o
   2   0  15        2.30       11.79      5.64 o
   3   0  15      142.40      150.02      8.92 o
   4   0  15     1270.21     1202.21     55.42 o
   5   0  15     1537.18     1492.03     41.21 o
   6   0  15       28.75       55.85      9.58 o
  -4   1  15       57.07       64.36     12.29 o
  -3   1  15      285.53      295.18     12.53 o
  -2   1  15      464.31      499.75     18.02 o
  -1   1  15      126.61      121.35     10.76 o
   0   1  15       42.16       36.15      8.29 o
   1   1  15      390.57      391.07     12.31 o
   2   1  15      246.84      237.23     10.02 o
   3   1  15        1.06        2.02      6.07 o
   4   1  15        3.51        9.32      4.77 o
   5   1  15      833.77      845.29     18.25 o
   6   1  15      337.08      364.40     16.90 o
  -3   2  15      186.31      186.50     13.24 o
  -2   2  15      993.05      964.92     24.49 o
  -1   2  15       15.40       49.96     12.37 o
   0   2  15        2.55        0.00      6.10 o
   1   2  15      404.22      414.99     14.93 o
   2   2  15      170.26      154.37     16.63 o
   3   2  15      972.77      971.37     63.99 o
   4   2  15        0.85       16.04      7.92 o
   5   2  15      346.53      326.80      9.54 o
   6   2  15        2.10       14.95      6.84 o
   7   2  15      450.83      437.38     18.57 o
  -3   3  15      499.57      458.11     15.85 o
  -2   3  15      103.85       75.41     10.12 o
  -1   3  15     1020.08     1039.95     19.70 o
   0   3  15        4.75        4.33      9.02 o
   1   3  15       86.02      120.57     12.16 o
   2   3  15       26.58       25.40      8.36 o
   3   3  15     1355.77     1344.14     30.93 o
   4   3  15     1193.54     1150.81     25.30 o
   5   3  15        0.25        6.91      6.04 o
   6   3  15        1.33        7.12      6.80 o
   7   3  15        4.19        9.73      8.01 o
  -2   4  15      217.09      203.20     18.97 o
  -1   4  15      114.33      122.39     11.20 o
   0   4  15      187.71      200.83     17.20 o
   1   4  15      604.30      601.19     19.59 o
   2   4  15        0.77        0.58      3.88 o
   3   4  15      861.95      853.29     22.60 o
   4   4  15     2486.31     2479.95     36.84 o
   5   4  15      388.02      387.10     16.50 o
   6   4  15       81.21       88.98      8.63 o
   7   4  15       16.27       13.34      7.72 o
  -1   5  15      103.07       86.49     14.47 o
   0   5  15      100.57       89.87     20.69 o
   1   5  15      294.50      283.86     16.80 o
   2   5  15       22.15       28.06      8.86 o
   3   5  15      890.86      788.61     22.63 o
   4   5  15       11.26        3.31      9.16 o
   5   5  15      327.13      295.61     24.08 o
   6   5  15      391.83      387.26     18.86 o
   7   5  15       76.59       77.03     14.02 o
   0   6  15        1.42       16.67     10.08 o
   1   6  15      276.24      273.47     15.54 o
   2   6  15      442.19      428.59     18.81 o
   3   6  15      343.10      310.66     16.12 o
   4   6  15      112.35      128.19     19.83 o
   5   6  15       23.64       57.69     17.85 o
   6   6  15      174.96      180.12     20.84 o
   2   7  15       41.34       31.88     13.84 o
   3   7  15      300.31      300.82     13.99 o
   4   7  15       42.99       46.90      8.14 o
   5   7  15       25.01       40.29     22.28 o
  -3  -6  16      221.90      264.72     22.99 o
  -2  -6  16       10.30       11.25      9.05 o
  -1  -6  16       96.11      129.11     12.50 o
   0  -6  16        0.49        0.00     14.98 o
  -4  -5  16      146.15      171.31     21.79 o
  -3  -5  16      150.08      184.44     19.77 o
  -2  -5  16        7.66        0.00      6.10 o
  -1  -5  16       56.53       70.60     10.47 o
   0  -5  16        2.65       17.17      7.54 o
   1  -5  16      290.04      309.43     17.54 o
   2  -5  16       87.84       77.18     18.15 o
  -4  -4  16       66.17       72.49     10.27 o
  -3  -4  16       22.73       10.03     12.39 o
  -2  -4  16     1652.79     1763.93     33.16 o
  -1  -4  16      126.48      148.24     12.38 o
   0  -4  16     1117.41     1085.27     22.47 o
   1  -4  16        2.01        8.37      9.11 o
   2  -4  16       11.65       32.13     10.41 o
   3  -4  16       25.60       25.66     10.33 o
  -5  -3  16        0.42        0.69     10.98 o
  -4  -3  16      386.17      390.99     17.84 o
  -3  -3  16       14.10       21.95      8.62 o
  -2  -3  16      269.06      281.30     14.61 o
  -1  -3  16      113.00      127.26     11.48 o
   0  -3  16      610.31      595.64     29.24 o
   1  -3  16      471.59      478.49     15.40 o
   2  -3  16       13.51       15.21      8.50 o
   3  -3  16       96.96      111.84     12.01 o
   4  -3  16        6.54       30.12      9.65 o
  -4  -2  16       14.71        8.02      8.89 o
  -3  -2  16      862.63      874.92     34.85 o
  -2  -2  16     1267.42     1283.56     23.03 o
  -1  -2  16      179.76      209.56     13.38 o
   0  -2  16     1186.56     1275.87     36.55 o
   1  -2  16      690.89      679.53     17.38 o
   2  -2  16      254.87      224.40     11.18 o
   3  -2  16       77.69       79.33     11.03 o
   4  -2  16        0.58        1.37      4.34 o
   5  -2  16       62.05       60.35     10.46 o
  -4  -1  16       40.03       49.88      9.70 o
  -3  -1  16      163.45      154.00     10.39 o
  -2  -1  16      426.56      448.36     14.20 o
  -1  -1  16       96.95      104.07      7.20 o
   0  -1  16     1442.83     1436.75     28.79 o
   1  -1  16      434.74      452.60     17.05 o
   2  -1  16      458.25      426.62     14.13 o
   3  -1  16     2117.66     2191.46     35.61 o
   4  -1  16      199.22      171.09     13.13 o
   5  -1  16      222.63      228.87     25.39 o
  -4   0  16       14.89       10.77      8.93 o
  -3   0  16       46.78       63.49     12.18 o
  -2   0  16       20.40       15.32      6.80 o
  -1   0  16      168.64      163.35      8.28 o
   0   0  16       98.07       82.45      6.98 o
   1   0  16       13.61       17.65      6.41 o
   2   0  16      110.89      117.81      8.88 o
   3   0  16      291.37      316.00     12.15 o
   4   0  16     2124.58     2163.76     55.30 o
   5   0  16      213.05      236.74     15.33 o
   6   0  16       42.59       41.28      9.64 o
  -3   1  16      304.82      310.55     13.54 o
  -2   1  16      360.18      360.77     16.12 o
  -1   1  16      274.36      259.81     13.85 o
   0   1  16      417.38      431.84     16.53 o
   1   1  16     1199.10     1214.57     20.98 o
   2   1  16        1.13       22.24      5.77 o
   3   1  16      327.83      311.70     16.45 o
   4   1  16      519.25      500.03     14.95 o
   5   1  16      277.66      303.96     22.92 o
   6   1  16        8.79       11.54     13.24 o
  -3   2  16      735.58      777.63     21.16 o
  -2   2  16      246.27      236.18     12.12 o
  -1   2  16      146.73      149.48     17.18 o
   0   2  16       28.24       18.90      7.24 o
   1   2  16     2644.22     2743.03     36.48 o
   2   2  16     1140.42     1195.59     36.79 o
   3   2  16      639.28      651.73     20.83 o
   4   2  16      578.97      553.57     20.12 o
   5   2  16        7.39        8.37      5.74 o
   6   2  16        0.91        0.00      5.89 o
  -2   3  16       16.51       22.83      8.55 o
  -1   3  16      177.97      194.41     12.17 o
   0   3  16      320.83      336.74     19.21 o
   1   3  16      315.75      304.43     14.84 o
   2   3  16      581.91      585.73     37.24 o
   3   3  16      356.46      328.88     15.85 o
   4   3  16      258.36      247.94     13.99 o
   5   3  16        0.95        0.49     10.66 o
   6   3  16        0.93        0.00      3.74 o
  -1   4  16       19.53       13.70     13.07 o
   0   4  16      503.94      485.45     22.88 o
   1   4  16     1346.39     1300.33     36.77 o
   2   4  16      471.81      504.07     18.59 o
   3   4  16        0.86        9.53      7.25 o
   4   4  16       75.91       86.20     10.28 o
   5   4  16      292.91      288.88     48.80 o
   6   4  16        0.66       13.75      7.42 o
   0   5  16      416.11      374.20     20.87 o
   1   5  16      160.27      168.81     12.92 o
   2   5  16     1089.62     1070.19     27.01 o
   3   5  16      347.05      340.31     25.34 o
   4   5  16      101.99      106.02     11.21 o
   5   5  16      373.64      365.36     16.85 o
   6   5  16        0.75       10.30     13.87 o
   1   6  16      492.22      482.19     28.13 o
   2   6  16      328.03      328.53     17.31 o
   3   6  16      105.79      105.56     11.87 o
   4   6  16       46.02       45.38      9.64 o
   5   6  16      274.15      271.07     15.91 o
  -2  -5  17      121.30      130.05     18.90 o
  -1  -5  17       77.65       55.60     10.67 o
   0  -5  17      283.54      273.14     13.75 o
   1  -5  17      361.61      330.36     18.65 o
  -3  -4  17      924.46      938.38     38.65 o
  -2  -4  17     1253.83     1263.82     44.86 o
  -1  -4  17      893.42      914.27     25.60 o
   0  -4  17      306.18      355.32     17.56 o
   1  -4  17      997.55      979.38     22.37 o
   2  -4  17       41.97       85.09     23.01 o
  -4  -3  17       13.06       20.72     11.81 o
  -3  -3  17      100.79      108.42     14.78 o
  -2  -3  17      868.91      919.81     38.65 o
  -1  -3  17      775.23      792.18     23.90 o
   0  -3  17     1095.14     1096.42     30.02 o
   1  -3  17       48.10       48.77      8.67 o
   2  -3  17       16.99       33.25      9.87 o
   3  -3  17       34.74       56.25      9.66 o
  -4  -2  17      245.73      239.03     15.18 o
  -3  -2  17        4.87       15.43      7.02 o
  -2  -2  17      247.00      272.66     14.59 o
  -1  -2  17       82.61       85.96     10.69 o
   0  -2  17        7.15       21.88     14.86 o
   1  -2  17      274.32      301.57     13.71 o
   2  -2  17      816.33      885.72     20.42 o
   3  -2  17        6.26       14.71     10.07 o
   4  -2  17      106.57      137.79     13.47 o
  -4  -1  17        1.13        0.00      3.92 o
  -3  -1  17      273.41      267.95     12.55 o
  -2  -1  17       83.40       87.01      9.67 o
  -1  -1  17     1482.76     1526.10     21.04 o
   0  -1  17      395.43      432.37     17.60 o
   1  -1  17       32.48       46.27      9.21 o
   2  -1  17      490.68      477.97     15.42 o
   3  -1  17      278.39      256.03     12.51 o
   4  -1  17      536.28      504.57     27.99 o
   5  -1  17       86.38       75.03     11.70 o
  -3   0  17      831.01      901.94     25.24 o
  -2   0  17      609.76      604.82     16.92 o
  -1   0  17        6.37       14.10      6.50 o
   0   0  17      979.33     1042.31     17.33 o
   1   0  17     1392.91     1435.48     23.85 o
   2   0  17      672.82      710.70     32.80 o
   3   0  17       64.51       95.57     12.68 o
   4   0  17     1403.91     1509.40     34.25 o
   5   0  17      754.60      771.77     24.64 o
  -3   1  17     1874.18     1995.02    108.05 o
  -2   1  17      312.40      296.18     15.96 o
  -1   1  17        1.07        6.69      6.42 o
   0   1  17      172.32      187.71     12.39 o
   1   1  17      477.22      478.47     14.54 o
   2   1  17      932.20      937.35     24.70 o
   3   1  17       14.33       15.29      6.88 o
   4   1  17       56.61       70.61      8.41 o
   5   1  17      148.77      133.02     19.83 o
   6   1  17      282.20      322.66     24.26 o
  -2   2  17     2356.88     2399.49     42.84 o
  -1   2  17       51.72       65.52     15.62 o
   0   2  17      131.37      117.07     10.48 o
   1   2  17      507.22      490.91     26.71 o
   2   2  17      196.79      247.21     20.81 o
   3   2  17        1.60        4.87     11.49 o
   4   2  17      638.22      639.07     31.10 o
   5   2  17       81.46       64.12     10.95 o
   6   2  17       94.91      103.02     12.14 o
  -2   3  17        0.53       11.38      8.41 o
  -1   3  17       64.60       79.62     10.49 o
   0   3  17      679.97      678.17     24.06 o
   1   3  17      366.11      376.07     17.09 o
   2   3  17       27.96       25.00      8.17 o
   3   3  17      717.62      722.95     22.35 o
   4   3  17        8.36       20.99      8.50 o
   5   3  17       73.84       80.60     10.91 o
   6   3  17        7.21        3.60      9.13 o
  -1   4  17      355.81      378.93     25.76 o
   0   4  17      363.14      372.40     17.26 o
   1   4  17     1046.52      965.27     57.65 o
   2   4  17       91.32       88.73     11.22 o
   3   4  17       91.44      101.74     14.10 o
   4   4  17       41.66       64.24     10.01 o
   5   4  17     1422.60     1396.19     37.07 o
   6   4  17       88.11       79.97     10.95 o
   0   5  17       22.66       24.42     12.88 o
   1   5  17      788.89      796.48     25.10 o
   2   5  17       76.77       73.82     14.92 o
   3   5  17      743.31      735.50     23.25 o
   4   5  17       18.98       23.99      9.36 o
   5   5  17      139.32      133.83     14.11 o
   3   6  17      108.89       87.48     17.03 o
   4   6  17      775.15      752.87     33.78 o
  -1  -5  18      985.57      980.11     38.43 o
  -2  -4  18      289.41      290.05     26.35 o
  -1  -4  18      167.73      249.28     15.46 o
   0  -4  18        1.59       21.90     15.09 o
   1  -4  18       19.22       10.45      8.08 o
  -3  -3  18      860.35      866.99     38.81 o
  -2  -3  18      345.85      383.62     27.07 o
  -1  -3  18        5.39       63.29     11.42 o
   0  -3  18        0.89       10.44      7.64 o
   1  -3  18        2.15        9.75      6.93 o
   2  -3  18        7.03       15.19      7.67 o
  -3  -2  18      481.58      513.59     16.80 o
  -2  -2  18     2717.08     2950.60     45.51 o
  -1  -2  18       40.48       23.68      8.91 o
   0  -2  18       48.23       47.04      9.98 o
   1  -2  18      192.41      215.90     14.99 o
   2  -2  18     1829.95     1804.09     29.30 o
   3  -2  18       14.78       21.56      7.75 o
  -3  -1  18        2.60        4.99      4.62 o
  -2  -1  18      341.09      390.58     14.48 o
  -1  -1  18       96.24      103.31      9.61 o
   0  -1  18      124.59      127.95     10.26 o
   1  -1  18        4.97       13.99      8.26 o
   2  -1  18      179.55      171.90     12.16 o
   3  -1  18      874.05      893.41     39.38 o
   4  -1  18        2.19        6.13     11.07 o
  -3   0  18      108.03       98.23     11.04 o
  -2   0  18      464.66      511.42     16.34 o
  -1   0  18       38.74       43.04      7.93 o
   0   0  18       34.23       55.85      7.76 o
   1   0  18      379.97      371.21     13.98 o
   2   0  18      216.43      215.19     11.86 o
   3   0  18       46.63       55.18      9.06 o
   4   0  18       51.17       57.34      8.62 o
   5   0  18      257.49      247.86     16.48 o
  -2   1  18       23.59       24.70      9.29 o
  -1   1  18       41.53       35.91      7.24 o
   0   1  18        1.28        0.00      4.04 o
   1   1  18       17.77       23.90      8.63 o
   2   1  18      389.90      384.63     17.59 o
   3   1  18     1527.55     1553.23     32.66 o
   4   1  18      233.23      262.15     22.47 o
   5   1  18      237.52      273.13     24.71 o
  -2   2  18      156.03      132.35     13.70 o
  -1   2  18       24.11       16.59     12.40 o
   0   2  18      120.80      128.56     15.72 o
   1   2  18      372.69      392.95     25.92 o
   2   2  18     1104.25     1172.05     40.51 o
   3   2  18        1.02        0.00     11.80 o
   4   2  18      838.71      863.87     25.50 o
   5   2  18      560.78      569.15     22.02 o
  -1   3  18       48.91       54.16     12.47 o
   0   3  18      670.17      674.35     29.17 o
   1   3  18      979.20      945.04     31.47 o
   2   3  18       80.51       81.85     10.96 o
   3   3  18      267.10      260.07     15.49 o
   4   3  18      132.16      131.82     12.37 o
   5   3  18       49.66       43.64     10.10 o
   0   4  18        8.31       14.22     12.39 o
   1   4  18     1492.19     1463.65     59.31 o
   2   4  18      948.58      909.20     26.41 o
   3   4  18        0.58        9.08      8.08 o
   4   4  18        5.82        1.24      2.19 o
   5   4  18        0.28       11.43      9.20 o
   2   5  18      530.06      490.96     29.41 o
   3   5  18      118.64      119.77     17.97 o
   4   5  18      160.94      161.52     18.82 o
  -1  -4  19      190.60      182.28     20.02 o
   0  -4  19      177.03      171.89     19.07 o
  -1  -3  19      100.66      114.54     12.50 o
   0  -3  19       10.50        3.62      8.28 o
   1  -3  19        7.64       17.03      9.96 o
   2  -3  19      366.32      355.73     26.04 o
  -2  -2  19     1350.70     1446.48     34.01 o
  -1  -2  19      831.55      879.15     25.73 o
   0  -2  19       23.08       24.14     14.39 o
   1  -2  19       12.74       18.44      9.24 o
   2  -2  19      366.60      377.46     15.44 o
   3  -2  19       67.33       61.42     11.17 o
  -2  -1  19        2.26       15.76      7.14 o
  -1  -1  19      635.49      670.66     21.91 o
   0  -1  19      716.73      753.34     19.60 o
   1  -1  19      305.30      308.93     16.64 o
   2  -1  19     1074.60     1101.79     33.87 o
   3  -1  19        1.54       30.53     10.00 o
  -2   0  19       75.82       73.51      9.11 o
  -1   0  19      393.44      436.68     15.31 o
   0   0  19      102.05      122.87     10.04 o
   1   0  19     1261.56     1309.62     30.83 o
   2   0  19     1020.36     1039.10     28.40 o
   3   0  19      109.52      142.63     11.09 o
   4   0  19       15.89       31.42      8.76 o
  -1   1  19       31.68       52.51      8.01 o
   0   1  19       12.81       27.00      7.02 o
   1   1  19      351.55      369.55     25.82 o
   2   1  19     1395.79     1446.15     32.25 o
   3   1  19        4.10        5.62      8.95 o
   4   1  19      134.35      140.29     17.25 o
  -1   2  19      738.41      804.02     25.61 o
   0   2  19        1.12        5.92     12.99 o
   1   2  19      500.23      571.04     31.22 o
   2   2  19     1073.48     1221.43     42.04 o
   3   2  19       23.96       22.66     11.19 o
   4   2  19      374.42      362.96     25.00 o
   0   3  19     1020.14     1044.82     39.66 o
   1   3  19      127.37      122.53     12.65 o
   2   3  19        1.12       10.24      8.41 o
   3   3  19      209.05      198.02     14.43 o
   4   3  19      198.69      208.21     14.62 o
   3   4  19      525.26      520.05     29.52 o
   4   4  19       88.47       99.62     16.03 o
  -1  -2  20      484.00      558.51     23.83 o
   0  -2  20      212.95      176.20     14.21 o
   1  -2  20        7.61       39.58     15.74 o
  -1  -1  20       60.85       75.31     11.08 o
   0  -1  20      190.71      209.18     11.97 o
   1  -1  20        9.07        2.23      7.75 o
   2  -1  20      132.40      147.94     20.18 o
  -1   0  20      149.79      178.01     19.49 o
   0   0  20      284.96      325.90     15.95 o
   1   0  20      344.20      371.89     15.10 o
   2   0  20     1198.67     1235.31     31.03 o
   3   0  20       61.39      100.04     15.23 o
   0   1  20        1.20        3.37     41.08 o
   1   1  20      501.70      520.93     30.96 o
   2   1  20       71.08       63.31     11.93 o
   3   1  20      571.71      666.42     32.73 o
   2   2  20       67.54      133.06     17.52 o
   3   2  20        8.63        0.00     11.91 o
 
